# Supplementary material for: 4-(Diethyl­amino)salicylaldehyde phenyl­sulfonyl­hydrazone
Source: Acta Crystallogr Sect E Struct Rep Online. 2008 Apr 18;64(Pt 5):o865. doi: 10.1107/S1600536808010118 (PMC2961088; doi:10.1107/S1600536808010118)
Supplement: Supplementary file 1 [file e-64-0o865-sup1.cif]

##############################################################################
###                                                                        ###
###        Electronic paper (Acta Crystallographica Section E)             ###
###                                                                        ###
##############################################################################
#                                                                            #
# This CIF contains the data in a paper accepted for publication in Acta     #
# Crystallographica Section E. It conforms to the requirements of Notes      #
# for Authors for Section E, and has been peer reviewed under the auspices   #
# of the IUCr Commission on Journals.                                        #
#                                                                            #
# Full details of the Crystallographic Information File format               #
# are given in the paper "The Crystallographic Information File (CIF):       #
# a New Standard Archive File for Crystallography" by S. R. Hall, F. H.      #
# Allen and I. D. Brown [Acta Cryst. (1991), A47, 655-685].                  #
#                                                                            #
# The current version of the core CIF dictionary is obtainable from          #
# ftp://ftp.iucr.org/pub/cif_core.dic. The current version number is 2.4.    #
#                                                                            #
# Software is freely available for graphical display of the structure(s) in  #
# this CIF.  For information consult the CIF home page http://www.iucr.org/  #
# cif/home.html                                                              #
#                                                                            #
# This file may be used for bona fide research purposes within the           #
# scientific community so long as proper attribution is given to the journal # 
# article from which it was obtained.                                        #
#                                                                            #
##############################################################################
                                             
data_global
_audit_creation_method     'form.cif (version 2.0)'
_journal_data_validation_number     ?
_journal_date_recd_electronic     2008-04-12
_journal_date_accepted     2008-04-13
_journal_name_full     'Acta Crystallographica, Section E'
_journal_year     2008
_journal_volume     64
_journal_issue      5
_journal_page_first     o865
_journal_page_last     o865
_journal_paper_category     QO
_journal_coeditor_code     HB2720
_publ_contact_author_name     'Prof. Tai, Xishi'
_publ_contact_author_address
;
      Department of Chemistry and Chemical Engineering,
      Weifang University,
      Weifang 261061,
      People's Republic of China
;
_publ_contact_author_email     taixishi@lzu.edu.cn
_publ_contact_author_fax     '(+86)536 8785157'
_publ_contact_author_phone     '(+86)536 8785283'
_publ_section_title
;
4-(Diethylamino)salicylaldehyde phenylsulfonylhydrazone
;
loop_
    _publ_author_name
    _publ_author_footnote
    _publ_author_address
    'Tai, Xi-Shi' ?
;     Department of Chemistry and Chemical Engineering,
      Weifang University, Weifang 261061,
      People's Republic of China
;
    'Feng, Yi-Min' ?
;     Department of Chemistry and Chemical Engineering,
      Weifang University, Weifang 261061,
      People's Republic of China
;
    'Kong, Fan-Yuan' ?
;     Department of Chemistry and Chemical Engineering,
      Weifang University, Weifang 261061,
      People's Republic of China
;
data_I
_audit_creation_method     SHELXL-97
_chemical_name_systematic
;
4-(Diethylamino)salicylaldehyde phenylsulfonylhydrazone
;
_chemical_name_common     ?
_chemical_formula_moiety     'C17 H21 N3 O3 S'
_chemical_formula_sum     'C17 H21 N3 O3 S'
_chemical_formula_iupac     'C17 H21 N3 O3 S'
_chemical_formula_weight     347.43
_chemical_melting_point     ?
_symmetry_cell_setting     Orthorhombic
_symmetry_space_group_name_H-M     'P b c n'
loop_
    _symmetry_equiv_pos_as_xyz
    'x, y, z'
    '-x+1/2, -y+1/2, z+1/2'
    '-x, y, -z+1/2'
    'x+1/2, -y+1/2, -z'
    '-x, -y, -z'
    'x-1/2, y-1/2, -z-1/2'
    'x, -y, z-1/2'
    '-x-1/2, y-1/2, z'
_cell_length_a     29.874(3)
_cell_length_b     7.5153(12)
_cell_length_c     15.4456(19)
_cell_angle_alpha     90.00
_cell_angle_beta     90.00
_cell_angle_gamma     90.00
_cell_volume     3467.8(8)
_cell_formula_units_Z     8
_cell_measurement_reflns_used     3546
_cell_measurement_theta_min     2.706
_cell_measurement_theta_max     21.413
_cell_measurement_temperature     293(2)
_exptl_crystal_description     plate
_exptl_crystal_colour     colourless
_exptl_crystal_size_max     0.43
_exptl_crystal_size_mid     0.38
_exptl_crystal_size_min     0.04
_exptl_crystal_density_diffrn     1.331
_exptl_crystal_density_meas     ?
_exptl_crystal_density_method     'not measured'
_exptl_crystal_F_000     1472
_exptl_absorpt_coefficient_mu     0.207
_exptl_absorpt_correction_type     multi-scan
_exptl_absorpt_process_details     '(SADABS; Bruker, 2000)'
_exptl_absorpt_correction_T_min     0.916
_exptl_absorpt_correction_T_max     0.992
_exptl_special_details
;
;
_diffrn_ambient_temperature     293(2)
_diffrn_radiation_type     MoK\a
_diffrn_radiation_wavelength     0.71073
_diffrn_radiation_source     'fine-focus sealed tube'
_diffrn_radiation_monochromator     graphite
_diffrn_measurement_device_type     'Bruker SMART CCD'
_diffrn_measurement_method     \w
_diffrn_detector_area_resol_mean     ?
_diffrn_reflns_number     16321
_diffrn_reflns_av_R_equivalents     0.0478
_diffrn_reflns_av_sigmaI/netI     0.0359
_diffrn_reflns_theta_min     2.64
_diffrn_reflns_theta_max     25.01
_diffrn_reflns_theta_full     25.01
_diffrn_measured_fraction_theta_max     1.000
_diffrn_measured_fraction_theta_full     1.000
_diffrn_reflns_limit_h_min     -35
_diffrn_reflns_limit_h_max     34
_diffrn_reflns_limit_k_min     -8
_diffrn_reflns_limit_k_max     7
_diffrn_reflns_limit_l_min     -18
_diffrn_reflns_limit_l_max     14
_diffrn_standards_number     ?
_diffrn_standards_interval_count     ?
_diffrn_standards_interval_time     ?
_diffrn_standards_decay_%     ?
_refine_special_details
;
Refinement of <i>F</i>^2^ against ALL reflections. The weighted <i>R</i>-factor
<i>wR</i> and goodness of fit <i>S</i> are based on <i>F</i>^2^, conventional
<i>R</i>-factors <i>R</i> are based on <i>F</i>, with <i>F</i> set to zero for
negative <i>F</i>^2^. The threshold expression of <i>F</i>^2^ >
\s(<i>F</i>^2^) is used only for calculating <i>R</i>-factors(gt) <i>etc</i>.
and is not relevant to the choice of reflections for refinement.
<i>R</i>-factors based on <i>F</i>^2^ are statistically about twice as large
as those based on <i>F</i>, and <i>R</i>- factors based on ALL data will be
even larger.
;
_reflns_number_total     3052
_reflns_number_gt     2061
_reflns_threshold_expression     I>2\s(I)
_refine_ls_structure_factor_coef     Fsqd
_refine_ls_matrix_type     full
_refine_ls_R_factor_all     0.1054
_refine_ls_R_factor_gt     0.0689
_refine_ls_wR_factor_gt     0.1507
_refine_ls_wR_factor_ref     0.1750
_refine_ls_goodness_of_fit_ref     1.081
_refine_ls_restrained_S_all     1.081
_refine_ls_number_reflns     3052
_refine_ls_number_parameters     258
_refine_ls_number_restraints     0
_refine_ls_hydrogen_treatment     constr
_refine_ls_weighting_scheme     calc
_refine_ls_weighting_details
         'calc w=1/[\s^2^(Fo^2^)+(0.0453P)^2^+7.4306P] where P=(Fo^2^+2Fc^2^)/3'
_atom_sites_solution_hydrogens     geom
_atom_sites_solution_primary     direct
_atom_sites_solution_secondary     difmap
_refine_ls_shift/su_max     0.001
_refine_ls_shift/su_mean     0.000
_refine_diff_density_max     0.436
_refine_diff_density_min     -0.300
_refine_ls_extinction_method     none
_refine_ls_extinction_coef     ?
loop_
    _atom_type_symbol
    _atom_type_description
    _atom_type_scat_dispersion_real
    _atom_type_scat_dispersion_imag
    _atom_type_scat_source
    'C' 'C' 0.0033 0.0016
                         'International Tables Vol C Tables 4.2.6.8 and 6.1.1.4'
    'H' 'H' 0.0000 0.0000
                         'International Tables Vol C Tables 4.2.6.8 and 6.1.1.4'
    'N' 'N' 0.0061 0.0033
                         'International Tables Vol C Tables 4.2.6.8 and 6.1.1.4'
    'O' 'O' 0.0106 0.0060
                         'International Tables Vol C Tables 4.2.6.8 and 6.1.1.4'
    'S' 'S' 0.1246 0.1234
                         'International Tables Vol C Tables 4.2.6.8 and 6.1.1.4'
_computing_data_collection     'SMART (Bruker, 2000)'
_computing_cell_refinement     'SAINT (Bruker, 2000)'
_computing_data_reduction     'SAINT (Bruker, 2000)'
_computing_structure_solution     'SHELXS97 (Sheldrick, 2008)'
_computing_structure_refinement     'SHELXL97 (Sheldrick, 2008)'
_computing_molecular_graphics     'SHELXTL (Sheldrick, 2008)'
_computing_publication_material     'SHELXTL (Sheldrick, 2008)'
loop_
    _atom_site_type_symbol
    _atom_site_label
    _atom_site_fract_x
    _atom_site_fract_y
    _atom_site_fract_z
    _atom_site_U_iso_or_equiv
    _atom_site_adp_type
    _atom_site_calc_flag
    _atom_site_refinement_flags
    _atom_site_occupancy
    _atom_site_disorder_assembly
    _atom_site_disorder_group
    N N1 0.31274(11) 0.2572(5) 0.9493(2) 0.0502(9) Uani d . 1 . .
    H H1 0.2949 0.3499 0.9363 0.060 Uiso d R 1 . .
    N N2 0.35710(11) 0.3011(5) 0.9253(2) 0.0512(9) Uani d . 1 . .
    N N3 0.54548(13) 0.6991(6) 0.8710(3) 0.0794(14) Uani d . 1 . .
    O O1 0.24926(10) 0.0597(4) 0.93219(19) 0.0596(8) Uani d . 1 . .
    O O2 0.32557(10) -0.0581(4) 0.9110(2) 0.0643(9) Uani d . 1 . .
    O O3 0.44009(10) 0.2276(4) 0.8794(2) 0.0773(11) Uani d . 1 . .
    H H3 0.4137 0.2060 0.8893 0.116 Uiso calc R 1 . .
    S S1 0.29375(3) 0.08000(14) 0.89918(7) 0.0481(3) Uani d . 1 . .
    C C1 0.29054(13) 0.1295(5) 0.7887(3) 0.0457(10) Uani d . 1 . .
    C C2 0.32787(15) 0.1092(6) 0.7367(3) 0.0602(12) Uani d . 1 . .
    H H2 0.3547 0.0683 0.7601 0.072 Uiso calc R 1 . .
    C C3 0.32493(18) 0.1505(7) 0.6499(3) 0.0727(14) Uani d . 1 . .
    H H3A 0.3498 0.1363 0.6142 0.087 Uiso calc R 1 . .
    C C4 0.28604(19) 0.2114(7) 0.6164(3) 0.0700(14) Uani d . 1 . .
    H H4 0.2846 0.2396 0.5578 0.084 Uiso calc R 1 . .
    C C5 0.24886(19) 0.2323(7) 0.6664(3) 0.0693(14) Uani d . 1 . .
    H H5 0.2224 0.2744 0.6420 0.083 Uiso calc R 1 . .
    C C6 0.25055(15) 0.1908(6) 0.7535(3) 0.0586(12) Uani d . 1 . .
    H H6 0.2253 0.2037 0.7882 0.070 Uiso calc R 1 . .
    C C7 0.36859(14) 0.4638(6) 0.9325(3) 0.0517(11) Uani d . 1 . .
    H H7 0.3473 0.5476 0.9489 0.062 Uiso calc R 1 . .
    C C8 0.41362(13) 0.5202(6) 0.9160(3) 0.0545(11) Uani d . 1 . .
    C C9 0.44774(14) 0.4048(6) 0.8899(3) 0.0572(12) Uani d . 1 A .
    C C10 0.49056(14) 0.4634(6) 0.8754(3) 0.0630(13) Uani d . 1 . .
    H H10 0.5124 0.3820 0.8588 0.076 Uiso calc R 1 A .
    C C11 0.50227(15) 0.6425(6) 0.8849(3) 0.0661(13) Uani d . 1 A .
    C C12 0.46791(15) 0.7606(7) 0.9108(4) 0.0725(15) Uani d . 1 . .
    H H12 0.4742 0.8809 0.9179 0.087 Uiso calc R 1 A .
    C C13 0.42560(15) 0.6996(6) 0.9256(3) 0.0670(14) Uani d . 1 A .
    H H13 0.4038 0.7804 0.9427 0.080 Uiso calc R 1 . .
    C C14 0.5780(8) 0.571(4) 0.8341(15) 0.095(6) Uani d P 0.84(2) A 1
    H H14A 0.5787 0.4677 0.8715 0.114 Uiso calc PR 0.84(2) A 1
    H H14B 0.5666 0.5327 0.7784 0.114 Uiso calc PR 0.84(2) A 1
    C C15 0.6231(3) 0.6286(18) 0.8217(10) 0.114(4) Uani d P 0.84(2) A 1
    H H15A 0.6242 0.7137 0.7754 0.171 Uiso calc PR 0.84(2) A 1
    H H15B 0.6414 0.5280 0.8074 0.171 Uiso calc PR 0.84(2) A 1
    H H15C 0.6339 0.6826 0.8740 0.171 Uiso calc PR 0.84(2) A 1
    C C16 0.5597(2) 0.8789(15) 0.8999(8) 0.076(3) Uani d P 0.84(2) A 1
    H H16A 0.5912 0.8770 0.9147 0.092 Uiso calc PR 0.84(2) A 1
    H H16B 0.5430 0.9123 0.9513 0.092 Uiso calc PR 0.84(2) A 1
    C C17 0.5517(3) 1.012(2) 0.8301(10) 0.107(4) Uani d P 0.84(2) A 1
    H H17A 0.5649 0.9712 0.7772 0.161 Uiso calc PR 0.84(2) A 1
    H H17B 0.5650 1.1239 0.8463 0.161 Uiso calc PR 0.84(2) A 1
    H H17C 0.5201 1.0281 0.8220 0.161 Uiso calc PR 0.84(2) A 1
    C C14' 0.585(4) 0.574(18) 0.870(7) 0.08(2) Uani d P 0.16(2) A 2
    H H14C 0.5748 0.4534 0.8813 0.098 Uiso calc PR 0.16(2) A 2
    H H14D 0.6063 0.6079 0.9134 0.098 Uiso calc PR 0.16(2) A 2
    C C15' 0.606(2) 0.586(8) 0.779(5) 0.11(2) Uani d P 0.16(2) A 2
    H H15D 0.5939 0.6879 0.7496 0.170 Uiso calc PR 0.16(2) A 2
    H H15E 0.5985 0.4801 0.7472 0.170 Uiso calc PR 0.16(2) A 2
    H H15F 0.6375 0.5966 0.7846 0.170 Uiso calc PR 0.16(2) A 2
    C C16' 0.5486(13) 0.875(8) 0.826(4) 0.082(18) Uani d P 0.16(2) A 2
    H H16C 0.5207 0.9021 0.7969 0.099 Uiso calc PR 0.16(2) A 2
    H H16D 0.5724 0.8723 0.7830 0.099 Uiso calc PR 0.16(2) A 2
    C C17' 0.5588(15) 1.015(10) 0.896(4) 0.089(19) Uani d P 0.16(2) A 2
    H H17D 0.5320 1.0407 0.9280 0.133 Uiso calc PR 0.16(2) A 2
    H H17E 0.5694 1.1224 0.8689 0.133 Uiso calc PR 0.16(2) A 2
    H H17F 0.5813 0.9706 0.9346 0.133 Uiso calc PR 0.16(2) A 2
loop_
    _atom_site_aniso_label
    _atom_site_aniso_U_11
    _atom_site_aniso_U_22
    _atom_site_aniso_U_33
    _atom_site_aniso_U_12
    _atom_site_aniso_U_13
    _atom_site_aniso_U_23
    N1 0.0406(19) 0.055(2) 0.055(2) 0.0017(16) -0.0002(16) -0.0013(18)
    N2 0.0378(18) 0.057(2) 0.059(2) 0.0001(16) -0.0014(16) -0.0042(18)
    N3 0.053(2) 0.065(3) 0.120(4) -0.008(2) 0.015(2) -0.019(3)
    O1 0.0506(16) 0.061(2) 0.067(2) -0.0052(15) 0.0125(15) -0.0017(16)
    O2 0.0634(19) 0.0535(19) 0.076(2) 0.0149(15) 0.0025(16) 0.0112(17)
    O3 0.0547(19) 0.053(2) 0.125(3) -0.0024(16) 0.0098(19) -0.022(2)
    S1 0.0427(6) 0.0449(6) 0.0566(7) 0.0016(5) 0.0036(5) 0.0027(5)
    C1 0.044(2) 0.038(2) 0.054(3) 0.0016(18) -0.001(2) -0.0076(19)
    C2 0.047(3) 0.069(3) 0.065(3) 0.007(2) 0.002(2) 0.002(3)
    C3 0.068(3) 0.085(4) 0.065(4) -0.003(3) 0.006(3) -0.001(3)
    C4 0.087(4) 0.066(3) 0.057(3) -0.001(3) -0.006(3) 0.000(3)
    C5 0.074(3) 0.063(3) 0.071(3) 0.017(3) -0.020(3) -0.005(3)
    C6 0.049(2) 0.062(3) 0.065(3) 0.009(2) -0.003(2) -0.007(2)
    C7 0.046(2) 0.048(3) 0.061(3) 0.005(2) 0.001(2) -0.003(2)
    C8 0.042(2) 0.053(3) 0.069(3) 0.002(2) 0.003(2) -0.003(2)
    C9 0.048(2) 0.051(3) 0.073(3) 0.001(2) -0.002(2) -0.011(2)
    C10 0.043(2) 0.055(3) 0.090(4) 0.003(2) 0.008(2) -0.018(3)
    C11 0.045(2) 0.068(3) 0.085(4) -0.003(2) 0.008(2) -0.009(3)
    C12 0.056(3) 0.053(3) 0.109(4) -0.003(2) 0.014(3) -0.011(3)
    C13 0.050(3) 0.054(3) 0.098(4) 0.005(2) 0.011(3) -0.009(3)
    C14 0.060(9) 0.096(8) 0.129(17) -0.014(7) 0.018(10) -0.045(13)
    C15 0.067(6) 0.131(9) 0.145(11) 0.011(6) -0.007(6) -0.040(7)
    C16 0.052(4) 0.075(7) 0.101(8) -0.006(3) 0.001(4) -0.019(5)
    C17 0.072(6) 0.097(10) 0.152(11) 0.004(5) 0.011(7) 0.011(9)
    C14' 0.06(4) 0.08(4) 0.11(7) -0.01(3) 0.00(4) -0.02(5)
    C15' 0.09(4) 0.11(4) 0.13(6) -0.01(3) 0.00(4) -0.03(4)
    C16' 0.06(2) 0.08(4) 0.11(5) 0.00(2) 0.01(2) -0.02(3)
    C17' 0.06(2) 0.08(4) 0.13(5) 0.00(2) 0.00(3) -0.02(4)
_geom_special_details
;
All e.s.d.'s (except the e.s.d. in the dihedral angle between two l.s. planes)
are estimated using the full covariance matrix. The cell e.s.d.'s are taken
into account individually in the estimation of e.s.d.'s in distances, angles
and torsion angles; correlations between e.s.d.'s in cell parameters are only
used when they are defined by crystal symmetry. An approximate (isotropic)
treatment of cell e.s.d.'s is used for estimating e.s.d.'s involving l.s.
planes.
;
loop_
    _geom_bond_atom_site_label_1
    _geom_bond_atom_site_label_2
    _geom_bond_site_symmetry_2
    _geom_bond_distance
    _geom_bond_publ_flag
    N1 N2 . 1.415(4) ?
    N1 S1 . 1.642(4) ?
    N1 H1 . 0.9000 ?
    N2 C7 . 1.275(5) ?
    N3 C11 . 1.376(6) ?
    N3 C14 . 1.48(3) ?
    N3 C16 . 1.485(11) ?
    N3 C16' . 1.50(6) ?
    N3 C14' . 1.50(15) ?
    O1 S1 . 1.432(3) ?
    O2 S1 . 1.419(3) ?
    O3 C9 . 1.361(5) ?
    O3 H3 . 0.8200 ?
    S1 C1 . 1.750(4) ?
    C1 C2 . 1.382(6) ?
    C1 C6 . 1.391(6) ?
    C2 C3 . 1.380(7) ?
    C2 H2 . 0.9300 ?
    C3 C4 . 1.351(7) ?
    C3 H3A . 0.9300 ?
    C4 C5 . 1.362(7) ?
    C4 H4 . 0.9300 ?
    C5 C6 . 1.383(6) ?
    C5 H5 . 0.9300 ?
    C6 H6 . 0.9300 ?
    C7 C8 . 1.433(6) ?
    C7 H7 . 0.9300 ?
    C8 C9 . 1.398(6) ?
    C8 C13 . 1.403(6) ?
    C9 C10 . 1.371(6) ?
    C10 C11 . 1.398(6) ?
    C10 H10 . 0.9300 ?
    C11 C12 . 1.415(6) ?
    C12 C13 . 1.363(6) ?
    C12 H12 . 0.9300 ?
    C13 H13 . 0.9300 ?
    C14 C15 . 1.42(3) ?
    C14 H14A . 0.9700 ?
    C14 H14B . 0.9700 ?
    C15 H15A . 0.9600 ?
    C15 H15B . 0.9600 ?
    C15 H15C . 0.9600 ?
    C16 C17 . 1.49(2) ?
    C16 H16A . 0.9700 ?
    C16 H16B . 0.9700 ?
    C17 H17A . 0.9600 ?
    C17 H17B . 0.9600 ?
    C17 H17C . 0.9600 ?
    C14' C15' . 1.53(16) ?
    C14' H14C . 0.9700 ?
    C14' H14D . 0.9700 ?
    C15' H15D . 0.9600 ?
    C15' H15E . 0.9600 ?
    C15' H15F . 0.9600 ?
    C16' C17' . 1.54(10) ?
    C16' H16C . 0.9700 ?
    C16' H16D . 0.9700 ?
    C17' H17D . 0.9600 ?
    C17' H17E . 0.9600 ?
    C17' H17F . 0.9600 ?
loop_
    _geom_angle_atom_site_label_1
    _geom_angle_atom_site_label_2
    _geom_angle_atom_site_label_3
    _geom_angle_site_symmetry_1
    _geom_angle_site_symmetry_3
    _geom_angle
    _geom_angle_publ_flag
    N2 N1 S1 . . 112.9(3) ?
    N2 N1 H1 . . 108.5 ?
    S1 N1 H1 . . 108.5 ?
    C7 N2 N1 . . 116.9(4) ?
    C11 N3 C14 . . 118.4(10) ?
    C11 N3 C16 . . 120.2(5) ?
    C14 N3 C16 . . 121.2(10) ?
    C11 N3 C16' . . 113.9(16) ?
    C14 N3 C16' . . 111(2) ?
    C16 N3 C16' . . 47(2) ?
    C11 N3 C14' . . 123(5) ?
    C14 N3 C14' . . 23(4) ?
    C16 N3 C14' . . 111(4) ?
    C16' N3 C14' . . 120(6) ?
    C9 O3 H3 . . 109.5 ?
    O2 S1 O1 . . 119.90(19) ?
    O2 S1 N1 . . 107.52(19) ?
    O1 S1 N1 . . 103.83(18) ?
    O2 S1 C1 . . 108.52(19) ?
    O1 S1 C1 . . 108.61(19) ?
    N1 S1 C1 . . 107.86(19) ?
    C2 C1 C6 . . 120.2(4) ?
    C2 C1 S1 . . 119.9(3) ?
    C6 C1 S1 . . 119.9(3) ?
    C3 C2 C1 . . 119.2(4) ?
    C3 C2 H2 . . 120.4 ?
    C1 C2 H2 . . 120.4 ?
    C4 C3 C2 . . 120.2(5) ?
    C4 C3 H3A . . 119.9 ?
    C2 C3 H3A . . 119.9 ?
    C3 C4 C5 . . 121.6(5) ?
    C3 C4 H4 . . 119.2 ?
    C5 C4 H4 . . 119.2 ?
    C4 C5 C6 . . 119.7(5) ?
    C4 C5 H5 . . 120.1 ?
    C6 C5 H5 . . 120.1 ?
    C5 C6 C1 . . 119.1(5) ?
    C5 C6 H6 . . 120.5 ?
    C1 C6 H6 . . 120.5 ?
    N2 C7 C8 . . 121.4(4) ?
    N2 C7 H7 . . 119.3 ?
    C8 C7 H7 . . 119.3 ?
    C9 C8 C13 . . 116.2(4) ?
    C9 C8 C7 . . 123.5(4) ?
    C13 C8 C7 . . 120.3(4) ?
    O3 C9 C10 . . 116.9(4) ?
    O3 C9 C8 . . 121.3(4) ?
    C10 C9 C8 . . 121.9(4) ?
    C9 C10 C11 . . 121.7(4) ?
    C9 C10 H10 . . 119.1 ?
    C11 C10 H10 . . 119.1 ?
    N3 C11 C10 . . 121.1(4) ?
    N3 C11 C12 . . 122.0(4) ?
    C10 C11 C12 . . 116.9(4) ?
    C13 C12 C11 . . 120.6(5) ?
    C13 C12 H12 . . 119.7 ?
    C11 C12 H12 . . 119.7 ?
    C12 C13 C8 . . 122.8(4) ?
    C12 C13 H13 . . 118.6 ?
    C8 C13 H13 . . 118.6 ?
    C15 C14 N3 . . 118.4(18) ?
    C15 C14 H14A . . 107.7 ?
    N3 C14 H14A . . 107.7 ?
    C15 C14 H14B . . 107.7 ?
    N3 C14 H14B . . 107.7 ?
    H14A C14 H14B . . 107.1 ?
    N3 C16 C17 . . 110.4(12) ?
    N3 C16 H16A . . 109.6 ?
    C17 C16 H16A . . 109.6 ?
    N3 C16 H16B . . 109.6 ?
    C17 C16 H16B . . 109.6 ?
    H16A C16 H16B . . 108.1 ?
    N3 C14' C15' . . 107(8) ?
    N3 C14' H14C . . 110.3 ?
    C15' C14' H14C . . 110.3 ?
    N3 C14' H14D . . 110.3 ?
    C15' C14' H14D . . 110.3 ?
    H14C C14' H14D . . 108.5 ?
    C14' C15' H15D . . 109.5 ?
    C14' C15' H15E . . 109.5 ?
    H15D C15' H15E . . 109.5 ?
    C14' C15' H15F . . 109.5 ?
    H15D C15' H15F . . 109.5 ?
    H15E C15' H15F . . 109.5 ?
    N3 C16' C17' . . 107(6) ?
    N3 C16' H16C . . 110.4 ?
    C17' C16' H16C . . 110.4 ?
    N3 C16' H16D . . 110.4 ?
    C17' C16' H16D . . 110.4 ?
    H16C C16' H16D . . 108.6 ?
    C16' C17' H17D . . 109.5 ?
    C16' C17' H17E . . 109.5 ?
    H17D C17' H17E . . 109.5 ?
    C16' C17' H17F . . 109.5 ?
    H17D C17' H17F . . 109.5 ?
    H17E C17' H17F . . 109.5 ?
loop_
    _geom_torsion_atom_site_label_1
    _geom_torsion_atom_site_label_2
    _geom_torsion_atom_site_label_3
    _geom_torsion_atom_site_label_4
    _geom_torsion_site_symmetry_1
    _geom_torsion_site_symmetry_2
    _geom_torsion_site_symmetry_3
    _geom_torsion_site_symmetry_4
    _geom_torsion
    _geom_torsion_publ_flag
    S1 N1 N2 C7 . . . . 153.6(3) ?
    N2 N1 S1 O2 . . . . 52.0(3) ?
    N2 N1 S1 O1 . . . . -179.9(3) ?
    N2 N1 S1 C1 . . . . -64.8(3) ?
    O2 S1 C1 C2 . . . . -31.0(4) ?
    O1 S1 C1 C2 . . . . -162.8(3) ?
    N1 S1 C1 C2 . . . . 85.2(4) ?
    O2 S1 C1 C6 . . . . 149.7(3) ?
    O1 S1 C1 C6 . . . . 17.8(4) ?
    N1 S1 C1 C6 . . . . -94.1(4) ?
    C6 C1 C2 C3 . . . . 0.0(7) ?
    S1 C1 C2 C3 . . . . -179.4(4) ?
    C1 C2 C3 C4 . . . . 0.6(8) ?
    C2 C3 C4 C5 . . . . -0.6(8) ?
    C3 C4 C5 C6 . . . . 0.0(8) ?
    C4 C5 C6 C1 . . . . 0.5(7) ?
    C2 C1 C6 C5 . . . . -0.5(7) ?
    S1 C1 C6 C5 . . . . 178.8(4) ?
    N1 N2 C7 C8 . . . . 175.4(4) ?
    N2 C7 C8 C9 . . . . 1.0(7) ?
    N2 C7 C8 C13 . . . . -179.0(5) ?
    C13 C8 C9 O3 . . . . 179.3(5) ?
    C7 C8 C9 O3 . . . . -0.8(7) ?
    C13 C8 C9 C10 . . . . 0.6(7) ?
    C7 C8 C9 C10 . . . . -179.4(5) ?
    O3 C9 C10 C11 . . . . -179.5(5) ?
    C8 C9 C10 C11 . . . . -0.8(8) ?
    C14 N3 C11 C10 . . . . 8.3(13) ?
    C16 N3 C11 C10 . . . . -166.3(7) ?
    C16' N3 C11 C10 . . . . 141(3) ?
    C14' N3 C11 C10 . . . . -18(4) ?
    C14 N3 C11 C12 . . . . -172.9(12) ?
    C16 N3 C11 C12 . . . . 12.5(9) ?
    C16' N3 C11 C12 . . . . -40(3) ?
    C14' N3 C11 C12 . . . . 161(4) ?
    C9 C10 C11 N3 . . . . 179.3(5) ?
    C9 C10 C11 C12 . . . . 0.4(8) ?
    N3 C11 C12 C13 . . . . -178.8(5) ?
    C10 C11 C12 C13 . . . . 0.1(8) ?
    C11 C12 C13 C8 . . . . -0.2(9) ?
    C9 C8 C13 C12 . . . . -0.1(8) ?
    C7 C8 C13 C12 . . . . 179.9(5) ?
    C11 N3 C14 C15 . . . . -178.5(15) ?
    C16 N3 C14 C15 . . . . -4(2) ?
    C16' N3 C14 C15 . . . . 48(3) ?
    C14' N3 C14 C15 . . . . -71(15) ?
    C11 N3 C16 C17 . . . . -89.7(8) ?
    C14 N3 C16 C17 . . . . 95.8(13) ?
    C16' N3 C16 C17 . . . . 6(2) ?
    C14' N3 C16 C17 . . . . 118(5) ?
    C11 N3 C14' C15' . . . . 118(7) ?
    C14 N3 C14' C15' . . . . 32(11) ?
    C16 N3 C14' C15' . . . . -90(6) ?
    C16' N3 C14' C15' . . . . -39(8) ?
    C11 N3 C16' C17' . . . . 101(3) ?
    C14 N3 C16' C17' . . . . -123(2) ?
    C16 N3 C16' C17' . . . . -9(2) ?
    C14' N3 C16' C17' . . . . -100(4) ?
loop_
    _geom_hbond_atom_site_label_D
    _geom_hbond_atom_site_label_H
    _geom_hbond_atom_site_label_A
    _geom_hbond_site_symmetry_A
    _geom_hbond_distance_DH
    _geom_hbond_distance_HA
    _geom_hbond_distance_DA
    _geom_hbond_angle_DHA
    O3 H3 N2 . 0.82 1.92 2.637(4) 146
    N1 H1 O1 8_665 0.90 2.06 2.944(5) 169
