# Supplementary material for: 4-(Diethyl­amino)salicylaldehyde phenyl­sulfonyl­hydrazone
Source: Acta Crystallogr Sect E Struct Rep Online. 2008 Apr 18;64(Pt 5):o865. doi: 10.1107/S1600536808010118 (PMC2961088; doi:10.1107/S1600536808010118)
Supplement: Supplementary file 2 [file e-64-0o865-Isup2.hkl]

# 
# h,k,l, Fc-squared, Fo-squared, sigma(Fo-squared) and status flag 
# 
data_I
_shelx_title ' 080410c in Pbcn' 
_shelx_refln_list_code          4 
_shelx_F_calc_maximum      418.54 
_exptl_crystal_F_000      1472.00 
_reflns_d_resolution_high  0.8406 
 
loop_ 
 _symmetry_equiv_pos_as_xyz 
 'x, y, z' 
 '-x+1/2, -y+1/2, z+1/2' 
 '-x, y, -z+1/2' 
 'x+1/2, -y+1/2, -z' 
 '-x, -y, -z' 
 'x-1/2, y-1/2, -z-1/2' 
 'x, -y, z-1/2' 
 '-x-1/2, y-1/2, z' 
 
_cell_length_a    29.8743 
_cell_length_b     7.5153 
_cell_length_c    15.4456 
_cell_angle_alpha  90.000 
_cell_angle_beta   90.000 
_cell_angle_gamma  90.000 
 
_shelx_F_squared_multiplier     1.000 
 
loop_ 
 _refln_index_h 
 _refln_index_k 
 _refln_index_l 
 _refln_F_squared_calc 
 _refln_F_squared_meas 
 _refln_F_squared_sigma 
 _refln_observed_status 
   4   0   0    27913.87    29478.49    492.70 o 
   6   0   0     5379.46     6102.34     79.20 o 
   8   0   0    30405.94    30855.02    359.65 o 
  10   0   0     6951.63     7899.53    105.64 o 
  12   0   0        1.41        3.95      7.69 o 
  14   0   0     2149.50     2175.52     61.04 o 
  16   0   0    13276.30    13631.30    180.70 o 
  18   0   0      441.45      546.81     24.76 o 
  20   0   0     3990.20     3884.19    126.31 o 
  22   0   0      383.25      394.03     25.56 o 
  24   0   0     7831.96     7432.49    124.95 o 
  26   0   0     5175.22     4594.64     93.36 o 
  28   0   0     1403.03     1316.13     54.63 o 
  30   0   0      257.71      225.02     45.34 o 
  32   0   0      134.55      211.78     50.97 o 
  34   0   0      512.34      586.20     72.38 o 
   1   1   0     6612.02     6634.89     80.63 o 
   3   1   0    32246.81    32093.61    325.60 o 
   5   1   0    56483.81    54444.23    781.11 o 
   7   1   0    24582.79    24123.64    262.21 o 
   9   1   0     9084.21    10238.49     79.01 o 
  11   1   0       28.43       40.17      4.88 o 
  13   1   0     7324.12     8052.21     68.83 o 
  15   1   0      570.50      729.97     17.21 o 
  17   1   0      194.60      211.25     10.69 o 
  19   1   0     4454.58     4244.99     46.54 o 
  21   1   0     3143.23     2904.19     37.73 o 
  23   1   0       90.00       95.05     15.34 o 
  25   1   0      293.96      332.78     28.82 o 
  27   1   0     1076.36     1241.73     39.84 o 
  29   1   0     1629.35     1441.81     45.07 o 
  31   1   0      384.17      393.52     39.74 o 
  33   1   0      141.57      136.31     46.33 o 
  35   1   0       68.02       77.87     48.44 o 
   0   2   0      883.62      958.97     20.93 o 
   2   2   0      320.97      271.17      7.75 o 
   4   2   0     3117.40     3372.10     42.18 o 
   6   2   0      717.22      747.62     13.06 o 
   8   2   0      371.65      497.57     11.46 o 
  10   2   0     5518.30     5543.95     51.11 o 
  12   2   0     1035.21     1194.68     17.06 o 
  14   2   0      576.87      601.63     12.79 o 
  16   2   0      155.78      142.57     10.20 o 
  18   2   0      105.88      117.72      9.36 o 
  20   2   0        0.06       -7.21      9.54 o 
  22   2   0       32.63       44.28     16.18 o 
  24   2   0     2145.38     1929.74     49.66 o 
  26   2   0      592.47      507.09     28.80 o 
  28   2   0      560.24      527.77     44.59 o 
  30   2   0        8.88       -2.30     23.70 o 
  32   2   0      408.63      496.71     47.23 o 
  34   2   0      111.48       84.16     30.95 o 
   1   3   0       13.96       21.93      5.18 o 
   3   3   0     1099.56     1260.45     19.06 o 
   5   3   0       10.09       -0.32      4.80 o 
   7   3   0     1617.06     1542.97     29.87 o 
   9   3   0      588.59      779.95     19.06 o 
  11   3   0     1148.52     1141.85     24.51 o 
  13   3   0       80.36       41.16      8.24 o 
  15   3   0       40.49       55.40      8.53 o 
  17   3   0      222.22      261.54     14.24 o 
  19   3   0       48.15       46.24     12.48 o 
  21   3   0      667.84      547.60     21.51 o 
  23   3   0       57.26       24.33     17.06 o 
  25   3   0      118.90      134.98     29.29 o 
  27   3   0      377.06      294.59     37.83 o 
  29   3   0        7.46       43.06     28.03 o 
  31   3   0       18.39       -8.77     26.42 o 
  33   3   0       51.96       24.89     28.91 o 
   0   4   0      936.39     1108.61     51.40 o 
   2   4   0     1039.99     1080.50     21.79 o 
   4   4   0        1.45        2.67     10.13 o 
   6   4   0     1828.83     1828.64     36.39 o 
   8   4   0      181.28      185.78     18.04 o 
  10   4   0     2271.41     2036.79     40.01 o 
  12   4   0      429.04      407.48     20.52 o 
  14   4   0      629.54      720.46     22.30 o 
  16   4   0       78.51       92.41     14.51 o 
  18   4   0     1356.41     1256.56     45.72 o 
  20   4   0       70.37       50.12     16.17 o 
  22   4   0      299.24      278.73     36.89 o 
  24   4   0      473.08      540.16     46.70 o 
  26   4   0      131.98      139.37     30.34 o 
  28   4   0       11.27        3.60     23.15 o 
  30   4   0       76.13      117.52     32.46 o 
   1   5   0      968.00     1063.70     23.16 o 
   3   5   0     3876.51     3591.07     56.80 o 
   5   5   0     1411.24     1219.53     32.34 o 
   7   5   0      247.38      321.29     21.71 o 
   9   5   0      168.64      165.26     19.60 o 
  11   5   0      124.37      108.75     17.80 o 
  13   5   0        4.21       -8.67     11.57 o 
  15   5   0      589.85      563.21     24.22 o 
  17   5   0     1528.77     1331.56     34.54 o 
  19   5   0        1.13       -1.29     14.13 o 
  21   5   0       30.09       49.36     18.51 o 
  23   5   0      108.64      132.80     23.11 o 
  25   5   0      100.32      101.20     22.06 o 
  27   5   0       72.35       80.14     29.21 o 
  29   5   0      398.41      427.40     47.67 o 
   0   6   0     3908.12     3491.99    136.87 o 
   2   6   0     1671.37     1589.31     41.06 o 
   4   6   0      852.27      813.77     31.30 o 
   6   6   0        0.04       22.84     15.97 o 
   8   6   0     1648.34     1457.03     34.87 o 
  10   6   0      205.95      201.22     20.42 o 
  12   6   0      918.26      817.86     27.89 o 
  14   6   0        9.87       -8.54     14.67 o 
  16   6   0       14.36       -8.37     13.99 o 
  18   6   0       66.72       40.88     16.83 o 
  20   6   0      136.57      168.82     25.25 o 
  22   6   0      587.60      478.54     33.49 o 
  24   6   0       55.41       71.14     23.13 o 
  26   6   0      196.10      239.43     39.73 o 
   1   7   0        8.91       11.24     22.90 o 
   3   7   0      174.66      206.98     32.51 o 
   5   7   0      850.23      710.59     32.89 o 
   7   7   0      237.69      266.43     29.07 o 
   9   7   0      570.65      547.34     38.86 o 
  11   7   0       94.72      123.02     24.81 o 
  13   7   0       60.50       90.21     23.34 o 
  15   7   0      148.10      122.96     20.76 o 
  17   7   0      116.64      129.67     26.20 o 
  19   7   0      217.16      210.80     28.86 o 
  21   7   0       92.04       59.99     23.29 o 
   0   8   0      137.13      102.51     42.10 o 
   2   8   0      303.57      332.65     58.16 o 
   4   8   0        2.43        6.08     27.18 o 
   6   8   0       15.72      -33.45     24.14 o 
   8   8   0       20.25      -10.09     35.48 o 
  10   8   0        3.77      -17.85     29.85 o 
  12   8   0        0.04      -17.56     22.21 o 
  14   8   0       30.68       43.52     24.64 o 
   1   1   1      532.96      613.80      6.08 o 
   2   1   1    12164.43    11904.20     70.12 o 
   3   1   1    23699.67    24102.48    172.76 o 
   4   1   1       14.09       23.93      2.73 o 
   5   1   1    13105.51    12982.45     90.20 o 
   6   1   1     1959.45     1998.22     16.52 o 
   7   1   1     3117.75     2615.15     17.88 o 
   8   1   1      223.27      247.95      6.48 o 
   9   1   1      317.02      241.20      5.23 o 
  10   1   1       90.94       78.34      4.09 o 
  11   1   1       17.41        7.92      2.92 o 
  12   1   1     2063.71     2190.74     18.77 o 
  13   1   1        0.49        1.44      9.40 o 
  14   1   1    10569.31    11554.90     77.42 o 
  15   1   1     1318.33     1680.42     52.44 o 
  16   1   1      464.20      516.91     10.63 o 
  17   1   1      219.73      194.66      8.20 o 
  18   1   1      311.46      357.01      9.99 o 
  19   1   1     1048.90     1005.40     15.23 o 
  20   1   1       19.35       30.38      6.51 o 
  21   1   1      163.01      173.37     11.24 o 
  22   1   1     2615.97     2332.79     28.86 o 
  23   1   1       35.76      137.21     11.07 o 
  24   1   1      359.02      423.42     17.68 o 
  25   1   1      674.46      667.40     24.37 o 
  26   1   1      188.25      257.22     17.83 o 
  27   1   1      486.85      508.42     21.27 o 
  28   1   1        0.76       20.49     13.52 o 
  29   1   1      133.78      164.06     17.70 o 
  30   1   1        0.90       11.28     12.92 o 
  31   1   1      185.36      156.60     21.08 o 
  32   1   1       69.24       65.78     16.17 o 
  33   1   1       35.43       22.01     18.75 o 
  34   1   1        0.02      -18.58     25.67 o 
  35   1   1       19.32      -24.67     48.58 o 
   0   2   1    49367.81    45655.57    412.20 o 
   1   2   1       29.01       57.86      5.02 o 
   2   2   1    15526.48    15761.24     87.20 o 
   3   2   1     6204.88     6055.27     37.59 o 
   4   2   1     1781.15     2300.80     31.11 o 
   5   2   1     9607.77     9901.22     62.21 o 
   6   2   1      720.71      853.55     23.19 o 
   7   2   1     3484.34     3936.78     32.79 o 
   8   2   1      135.92      167.19     12.72 o 
   9   2   1     4143.00     4224.33     36.57 o 
  10   2   1     2053.02     2065.05     18.49 o 
  11   2   1      158.89      159.47      7.34 o 
  12   2   1       20.23       45.53      4.10 o 
  13   2   1     1038.61      936.86     10.65 o 
  14   2   1      234.93      300.74      6.83 o 
  15   2   1      660.15      642.16      9.40 o 
  16   2   1       26.22       36.24      4.78 o 
  17   2   1      161.65      207.47      7.62 o 
  18   2   1       42.17       85.89      6.38 o 
  19   2   1      687.30      666.66     12.46 o 
  20   2   1      116.28      135.67      9.49 o 
  21   2   1     2367.47     2311.76     30.02 o 
  22   2   1     1160.01     1225.91     22.43 o 
  23   2   1     2156.91     2091.12     30.18 o 
  24   2   1     3115.93     3144.17     43.72 o 
  25   2   1       44.03      221.50     64.49 o 
  26   2   1      241.48      241.34     20.60 o 
  27   2   1      178.44      153.24     21.50 o 
  28   2   1      395.84      399.46     28.23 o 
  29   2   1       88.22      108.78     20.31 o 
  30   2   1        1.60        2.41     16.84 o 
  31   2   1        0.13       -4.83     16.95 o 
  32   2   1       46.62       66.43     20.84 o 
  33   2   1       28.24       25.41     19.64 o 
  34   2   1       83.89       87.00     23.21 o 
   1   3   1       54.84       88.51      4.48 o 
   2   3   1      134.75       89.10      4.54 o 
   3   3   1      178.76      121.21      5.19 o 
   4   3   1      410.21      602.46     11.90 o 
   5   3   1     6782.56     6626.26     43.19 o 
   6   3   1     3518.20     3584.27     27.05 o 
   7   3   1      164.37      219.25     19.63 o 
   8   3   1     5177.65     5097.82     38.92 o 
   9   3   1      631.69      738.93     19.91 o 
  10   3   1     6628.88     6920.94     52.94 o 
  11   3   1      582.47      551.57     15.41 o 
  12   3   1       66.96      113.27      7.48 o 
  13   3   1     1069.10     1181.86     15.07 o 
  14   3   1      571.83      565.08     10.91 o 
  15   3   1        4.97       19.09      5.56 o 
  16   3   1     3836.02     3607.33     31.12 o 
  17   3   1     1482.28     1560.32     21.05 o 
  18   3   1     1999.95     1953.17     23.94 o 
  19   3   1      946.29      964.06     18.78 o 
  20   3   1     1587.76     1489.58     24.20 o 
  21   3   1      197.66      283.05     15.10 o 
  22   3   1      476.77      443.90     20.33 o 
  23   3   1      145.68      160.30     16.71 o 
  24   3   1      194.85      206.30     21.76 o 
  25   3   1      184.61      241.60     23.43 o 
  26   3   1      772.50      666.86     29.51 o 
  27   3   1      371.29      402.26     28.90 o 
  28   3   1      430.80      493.66     31.46 o 
  29   3   1      335.17      387.47     34.61 o 
  30   3   1      245.10      250.59     26.28 o 
  31   3   1      165.70      185.91     25.01 o 
  32   3   1        0.86        1.73     17.49 o 
  33   3   1       12.98       14.55     19.87 o 
   0   4   1      907.80     1301.81     20.76 o 
   1   4   1     3992.97     3985.79     29.18 o 
   2   4   1      951.68     1150.21     15.17 o 
   3   4   1     6232.52     6163.20     40.18 o 
   4   4   1      598.76      604.04      9.54 o 
   5   4   1      461.12      442.34      9.77 o 
   6   4   1        2.31       -7.92      5.28 o 
   7   4   1      242.58      286.56      8.39 o 
   8   4   1       55.46       41.12      6.55 o 
   9   4   1      146.79      160.37      8.66 o 
  10   4   1     1394.69     1432.02     21.91 o 
  11   4   1     1399.72     1217.88     20.69 o 
  12   4   1      477.84      445.89     13.73 o 
  13   4   1      489.26      487.12     14.48 o 
  14   4   1      688.71      658.28     16.53 o 
  15   4   1      226.38      294.90     14.42 o 
  16   4   1      915.49      932.31     23.16 o 
  17   4   1       53.79      100.61     11.49 o 
  18   4   1      603.96      637.17     17.90 o 
  19   4   1     3081.27     2849.38     35.79 o 
  20   4   1       30.08       87.28     12.78 o 
  21   4   1      830.72      777.91     20.03 o 
  22   4   1      298.48      351.01     18.00 o 
  23   4   1      616.49      586.18     20.52 o 
  24   4   1        7.45       25.85     13.92 o 
  25   4   1      201.85      217.95     20.27 o 
  26   4   1        2.90       -1.42     14.03 o 
  27   4   1      149.53      139.38     22.29 o 
  28   4   1        0.17       11.25     17.29 o 
  29   4   1       65.39       50.39     19.01 o 
  30   4   1       25.59       10.19     19.20 o 
  31   4   1        1.15        2.49     19.61 o 
   1   5   1      260.74      285.34     11.90 o 
   2   5   1      211.02      225.69     10.22 o 
   3   5   1      370.18      330.76     16.93 o 
   4   5   1      444.00      406.92     22.05 o 
   5   5   1       53.03       55.92      9.54 o 
   6   5   1      150.87      166.30     11.95 o 
   7   5   1        6.23        1.16      8.33 o 
   8   5   1      254.10      288.32     14.67 o 
   9   5   1      368.87      393.37     20.99 o 
  10   5   1       33.02       16.24      9.18 o 
  11   5   1      236.21      251.97     14.73 o 
  12   5   1        1.98      -12.30      8.20 o 
  13   5   1        0.71       -4.76      9.51 o 
  14   5   1      722.89      669.75     18.63 o 
  15   5   1     1371.57     1323.03     25.52 o 
  16   5   1      572.95      597.54     24.38 o 
  17   5   1       84.20      145.91     14.62 o 
  18   5   1        3.24      -13.29      9.83 o 
  19   5   1      291.30      221.77     16.08 o 
  20   5   1       28.53       17.15     11.41 o 
  21   5   1      116.87       92.60     13.56 o 
  22   5   1       87.20       74.56     14.19 o 
  23   5   1       55.60       43.13     13.14 o 
  24   5   1        4.56        3.65     12.39 o 
  25   5   1        0.40      -11.98     13.93 o 
  26   5   1       42.15       19.36     15.36 o 
  27   5   1       31.65       32.05     18.41 o 
  28   5   1        3.48       20.15     18.92 o 
  29   5   1        2.16       12.04     19.86 o 
   0   6   1       40.43       69.79     26.43 o 
   1   6   1      134.80      167.40     20.08 o 
   2   6   1       45.09       15.65     14.53 o 
   3   6   1        2.61      -22.67     15.12 o 
   4   6   1      305.80      311.54     18.53 o 
   5   6   1      527.05      584.29     20.61 o 
   6   6   1     2539.84     2386.50     40.59 o 
   7   6   1      328.43      381.46     18.47 o 
   8   6   1      106.94      168.11     14.79 o 
   9   6   1      291.36      271.56     16.93 o 
  10   6   1      653.21      559.11     19.14 o 
  11   6   1      219.03      271.92     17.35 o 
  12   6   1        0.01        8.48     11.33 o 
  13   6   1       57.26       54.33     12.83 o 
  14   6   1       38.54       36.82     12.42 o 
  15   6   1        2.59       -2.46     10.42 o 
  16   6   1       46.73       16.65     10.83 o 
  17   6   1       15.13        3.05     10.86 o 
  18   6   1       57.71       37.59     11.58 o 
  19   6   1        0.00        1.13     11.72 o 
  20   6   1      171.75      160.14     16.27 o 
  21   6   1       64.34       75.85     15.63 o 
  22   6   1       54.44       68.55     15.69 o 
  23   6   1      116.97       91.00     16.30 o 
  24   6   1        0.62       -2.01     14.21 o 
  25   6   1        9.64        8.00     16.39 o 
  26   6   1        0.00        5.46     16.05 o 
   1   7   1       20.16       15.36     17.80 o 
   2   7   1      164.31      133.32     21.43 o 
   3   7   1      170.11      206.90     23.40 o 
   4   7   1       32.90       22.48     18.79 o 
   5   7   1       66.58      126.10     18.44 o 
   6   7   1      478.38      524.63     27.08 o 
   7   7   1      447.21      564.88     27.18 o 
   8   7   1      286.77      276.45     22.49 o 
   9   7   1       61.53       65.47     15.01 o 
  10   7   1      560.61      543.84     25.55 o 
  11   7   1       18.26       25.44     14.16 o 
  12   7   1        1.16       -6.53     13.41 o 
  13   7   1        4.10      -13.05     11.68 o 
  14   7   1       67.15       73.92     14.50 o 
  15   7   1        0.03        0.48     11.53 o 
  16   7   1        0.89      -17.03     11.35 o 
  17   7   1        0.85       -1.41     12.12 o 
  18   7   1        8.20        5.22     13.37 o 
  19   7   1       47.45       22.06     13.78 o 
  20   7   1       55.50       34.50     15.22 o 
  21   7   1       11.42       23.99     16.00 o 
  22   7   1        0.25        8.47     15.61 o 
   0   8   1      207.47      198.98     34.90 o 
   1   8   1       82.30      118.77     22.66 o 
   2   8   1       98.32      196.39     25.87 o 
   3   8   1       19.57       42.56     20.83 o 
   4   8   1       38.44       22.40     20.21 o 
   5   8   1       10.73        2.05     18.43 o 
   6   8   1        2.42      -11.27     18.04 o 
   7   8   1       21.20       19.53     19.57 o 
   8   8   1        4.63      -10.23     18.59 o 
   9   8   1       61.45       75.65     19.73 o 
  10   8   1       22.19       20.86     16.27 o 
  11   8   1       85.52       59.33     18.10 o 
  12   8   1       21.09       16.47     15.70 o 
  13   8   1      135.24      175.64     21.60 o 
  14   8   1       38.67       67.77     17.97 o 
  15   8   1       24.98       23.24     17.53 o 
   0   0   2     3477.34     3655.75     73.08 o 
   1   0   2    27574.82    27861.99    328.22 o 
   2   0   2      928.14      687.09     12.06 o 
   3   0   2     1454.27     1386.65     19.71 o 
   4   0   2     1078.05     1375.13     20.64 o 
   5   0   2      306.65      291.96      9.64 o 
   6   0   2     1319.26     1351.13     22.17 o 
   7   0   2     3763.53     4003.49     48.71 o 
   8   0   2     1570.70     1302.31     23.03 o 
   9   0   2     2899.17     2579.47     36.98 o 
  10   0   2      766.79      728.97     20.98 o 
  11   0   2     2556.32     2259.96     35.70 o 
  12   0   2      368.59      359.68     15.24 o 
  13   0   2      763.49      746.91     20.83 o 
  14   0   2      878.80      767.18     21.91 o 
  15   0   2     2595.87     2634.62     44.18 o 
  16   0   2       31.94       85.47     23.37 o 
  17   0   2     3673.79     3831.90     58.71 o 
  18   0   2     2056.68     2234.51     53.71 o 
  19   0   2     1624.76     1748.56     38.19 o 
  20   0   2      108.63      266.34     29.39 o 
  21   0   2     1545.43     1465.86     31.25 o 
  22   0   2      174.09      269.67     18.49 o 
  23   0   2      482.61      459.01     20.20 o 
  24   0   2      275.82      326.90     22.06 o 
  25   0   2      604.83      585.42     24.16 o 
  26   0   2       45.33       63.06     16.22 o 
  27   0   2      826.99      732.46     27.36 o 
  28   0   2        0.23       27.70     17.93 o 
  29   0   2       17.03       11.71     17.78 o 
  30   0   2       18.51      -15.88     23.37 o 
  31   0   2      112.53       63.93     25.75 o 
  32   0   2        8.87       -8.97     23.96 o 
  33   0   2      258.37      242.11     37.04 o 
  34   0   2       11.53       36.37     26.76 o 
  35   0   2      266.35      330.30     43.98 o 
   1   1   2     1603.73     1536.04     11.27 o 
   2   1   2      286.04      233.62      5.97 o 
   3   1   2      526.90      637.13      7.32 o 
   4   1   2    25064.46    25128.67    153.79 o 
   5   1   2        0.74       -4.45      2.96 o 
   6   1   2     2135.70     1826.12     13.98 o 
   7   1   2      492.39      487.27      7.81 o 
   8   1   2     7248.97     7176.60     43.82 o 
   9   1   2      517.49      394.44      7.18 o 
  10   1   2      102.33      127.70      9.67 o 
  11   1   2      173.24      161.18      7.10 o 
  12   1   2     2831.52     3150.58     32.40 o 
  13   1   2      252.14      263.51      9.75 o 
  14   1   2      325.01      350.36      8.58 o 
  15   1   2        0.03        8.11      5.24 o 
  16   1   2      998.73      937.99     18.64 o 
  17   1   2        0.77       28.28      5.96 o 
  18   1   2     1601.32     1593.92     20.65 o 
  19   1   2       33.23       57.65      8.22 o 
  20   1   2      746.18      697.46     16.09 o 
  21   1   2      117.29      153.77     11.53 o 
  22   1   2     1373.64     1290.28     22.98 o 
  23   1   2      283.82      374.89     16.71 o 
  24   1   2     1123.11     1091.10     22.62 o 
  25   1   2       46.81      127.47     17.32 o 
  26   1   2       49.84       35.75     12.36 o 
  27   1   2        4.63       -3.54     11.89 o 
  28   1   2      534.67      500.95     21.73 o 
  29   1   2        5.31       44.57     14.29 o 
  30   1   2      597.83      576.12     22.37 o 
  31   1   2        0.60       25.82     13.90 o 
  32   1   2       65.17       53.54     18.72 o 
  33   1   2        2.87       10.95     17.48 o 
  34   1   2       11.62       28.67     29.07 o 
  35   1   2        0.37      -11.87     28.02 o 
   0   2   2      198.65      236.23     13.16 o 
   1   2   2    12678.32    12246.49     65.98 o 
   2   2   2     7417.27     7121.78     41.03 o 
   3   2   2    26549.95    26851.20    137.72 o 
   4   2   2     2170.80     2218.26     17.93 o 
   5   2   2       29.05       24.82      4.38 o 
   6   2   2     3412.76     3960.39     27.72 o 
   7   2   2     1775.98     1643.05     19.24 o 
   8   2   2     6664.44     6641.18     42.55 o 
   9   2   2      566.67      634.73      9.62 o 
  10   2   2      750.39      794.35     11.13 o 
  11   2   2     2464.36     2101.97     19.30 o 
  12   2   2      952.08     1134.22     11.78 o 
  13   2   2     1185.08     1227.31     12.59 o 
  14   2   2      706.90      756.62     10.06 o 
  15   2   2       11.43       23.63      4.54 o 
  16   2   2      214.89      214.46      7.26 o 
  17   2   2       77.23       70.79      5.98 o 
  18   2   2       96.24       96.13      7.38 o 
  19   2   2      215.12      254.76     11.53 o 
  20   2   2      245.46      238.04     11.31 o 
  21   2   2      231.52      233.64     14.29 o 
  22   2   2      349.02      350.60     16.88 o 
  23   2   2      831.48      862.54     21.69 o 
  24   2   2     1358.26     1414.04     25.75 o 
  25   2   2     4374.93     4123.65     58.00 o 
  26   2   2      591.76      672.78     24.71 o 
  27   2   2        1.18       25.65     14.90 o 
  28   2   2        0.53       -2.70     15.94 o 
  29   2   2      145.32      136.22     27.36 o 
  30   2   2        1.27       -4.44     16.57 o 
  31   2   2       78.79       61.25     20.03 o 
  32   2   2        9.65        1.64     17.85 o 
  33   2   2        4.86       -8.36     19.74 o 
  34   2   2        0.79      -16.13     18.86 o 
   1   3   2        2.99       14.41      3.53 o 
   2   3   2       76.16       96.00      4.88 o 
   3   3   2     1305.22     1453.89     13.76 o 
   4   3   2     7731.56     7916.08     52.84 o 
   5   3   2     1903.23     2076.90     19.07 o 
   6   3   2       65.10      130.20      6.15 o 
   7   3   2       28.00       -3.28      5.01 o 
   8   3   2       92.67      115.96      7.59 o 
   9   3   2      298.64      329.34      9.90 o 
  10   3   2     2318.00     2412.09     33.38 o 
  11   3   2      371.64      291.90      7.92 o 
  12   3   2      128.88      159.07      7.29 o 
  13   3   2      128.33      149.41      7.75 o 
  14   3   2      259.48      265.23     12.06 o 
  15   3   2        0.84        0.00      5.42 o 
  16   3   2        3.95       14.26      7.19 o 
  17   3   2       18.56       30.26      7.73 o 
  18   3   2        5.80        7.50      7.72 o 
  19   3   2       46.95       57.91      9.57 o 
  20   3   2       10.17       23.23     10.13 o 
  21   3   2       81.01       54.94     11.77 o 
  22   3   2      146.31      120.85     15.02 o 
  23   3   2        0.46      -19.19     12.79 o 
  24   3   2       79.49       99.81     16.93 o 
  25   3   2       15.12        5.51     15.63 o 
  26   3   2      716.32      624.83     32.17 o 
  27   3   2       35.23       67.16     18.50 o 
  28   3   2       72.62       73.95     19.65 o 
  29   3   2      154.30      131.95     22.46 o 
  30   3   2       59.22       84.02     20.60 o 
  31   3   2       88.11       73.58     21.92 o 
  32   3   2       22.28       24.52     20.82 o 
  33   3   2        3.80        5.26     19.77 o 
   0   4   2     2978.39     2927.34     41.67 o 
   1   4   2       15.03       20.51      6.08 o 
   2   4   2      486.32      597.03     16.85 o 
   3   4   2     7242.00     7309.20     46.34 o 
   4   4   2      859.83      850.08     15.21 o 
   5   4   2      490.59      444.59     10.79 o 
   6   4   2      786.17      758.02     12.38 o 
   7   4   2      342.74      371.06      9.25 o 
   8   4   2      364.53      397.46     11.14 o 
   9   4   2       34.27       26.62      6.97 o 
  10   4   2      348.41      356.79     10.97 o 
  11   4   2      913.67      878.01     16.14 o 
  12   4   2        5.05       -1.45      7.92 o 
  13   4   2     1003.69      948.15     18.97 o 
  14   4   2       28.78       16.26      8.63 o 
  15   4   2       25.67       15.32      8.88 o 
  16   4   2       11.78       19.91      9.02 o 
  17   4   2      745.52      755.50     18.55 o 
  18   4   2       49.66      102.86     16.90 o 
  19   4   2      700.71      697.41     21.11 o 
  20   4   2      448.96      475.33     18.69 o 
  21   4   2      483.71      486.55     18.84 o 
  22   4   2       56.22       94.13     14.04 o 
  23   4   2      420.05      450.25     22.21 o 
  24   4   2       14.30       22.80     14.06 o 
  25   4   2      189.20      158.92     22.37 o 
  26   4   2        4.12        7.52     15.70 o 
  27   4   2       14.51       12.22     16.58 o 
  28   4   2       17.52      -10.01     16.95 o 
  29   4   2       27.68       10.90     18.72 o 
  30   4   2        0.00        4.62     17.65 o 
  31   4   2        8.84        9.08     18.22 o 
   1   5   2      246.61      228.11     10.32 o 
   2   5   2     1347.95     1177.50     17.09 o 
   3   5   2       55.45       71.83      8.28 o 
   4   5   2     4557.56     4323.58     45.30 o 
   5   5   2      217.28      218.97     13.09 o 
   6   5   2       60.11       85.72     10.59 o 
   7   5   2       48.76       31.05      9.95 o 
   8   5   2     2846.58     2459.45     31.39 o 
   9   5   2       10.71       40.20      9.91 o 
  10   5   2      216.44      223.65     14.04 o 
  11   5   2        1.77        1.57      8.62 o 
  12   5   2      210.88      189.90     14.08 o 
  13   5   2        7.64       -9.80      9.24 o 
  14   5   2       18.94       20.25     11.23 o 
  15   5   2      384.74      535.32     18.38 o 
  16   5   2     4049.39     3725.36     47.77 o 
  17   5   2      192.62      270.11     16.68 o 
  18   5   2      188.57      187.47     16.31 o 
  19   5   2       52.16       63.69     13.73 o 
  20   5   2       79.99       97.33     14.67 o 
  21   5   2       16.67       31.67     13.13 o 
  22   5   2      333.80      311.87     18.47 o 
  23   5   2       15.45        3.26     13.23 o 
  24   5   2       25.98       20.34     17.66 o 
  25   5   2        8.61        0.63     14.81 o 
  26   5   2       29.89       24.66     15.85 o 
  27   5   2        7.39       19.75     16.38 o 
  28   5   2       39.18       36.52     20.32 o 
  29   5   2        0.45       12.68     20.42 o 
   0   6   2      485.81      537.90     56.89 o 
   1   6   2     1946.26     1971.62     36.22 o 
   2   6   2      392.88      394.57     21.97 o 
   3   6   2      264.16      182.59     20.42 o 
   4   6   2      411.86      380.55     19.45 o 
   5   6   2      367.63      478.45     23.99 o 
   6   6   2       33.22      122.71     17.92 o 
   7   6   2     2204.60     1927.67     33.01 o 
   8   6   2       62.09      198.48     16.69 o 
   9   6   2      400.51      394.23     18.59 o 
  10   6   2       37.73       55.87     12.55 o 
  11   6   2      639.96      570.14     19.00 o 
  12   6   2      154.62      168.28     15.30 o 
  13   6   2      741.20      640.88     19.59 o 
  14   6   2       67.93       45.22     12.49 o 
  15   6   2      189.07      158.78     15.37 o 
  16   6   2       38.69       41.50     12.40 o 
  17   6   2       58.09       37.17     13.67 o 
  18   6   2       30.54       10.00     12.39 o 
  19   6   2       25.60       -4.53     12.51 o 
  20   6   2      103.85       95.19     15.09 o 
  21   6   2      379.77      444.91     22.31 o 
  22   6   2       48.33       90.85     15.75 o 
  23   6   2       58.79       92.97     18.90 o 
  24   6   2        7.82        6.22     15.32 o 
  25   6   2      152.72      135.20     20.33 o 
  26   6   2       18.89        1.73     16.66 o 
   1   7   2       24.73      -25.82     17.21 o 
   2   7   2      466.28      425.56     28.92 o 
   3   7   2       53.99       20.06     17.13 o 
   4   7   2       49.47       86.31     20.57 o 
   5   7   2      207.36      253.84     21.62 o 
   6   7   2      951.49      895.46     34.24 o 
   7   7   2      224.08      296.95     30.48 o 
   8   7   2       78.93      140.64     19.65 o 
   9   7   2       40.11       58.89     17.20 o 
  10   7   2       52.17       85.55     22.68 o 
  11   7   2        4.69        2.28     13.88 o 
  12   7   2       44.90       12.51     13.62 o 
  13   7   2       32.11       22.46     14.18 o 
  14   7   2      150.67      141.75     20.09 o 
  15   7   2        1.06        6.19     13.69 o 
  16   7   2        3.04      -15.81     12.53 o 
  17   7   2       54.07       44.85     14.15 o 
  18   7   2      126.41      143.78     21.94 o 
  19   7   2       85.21       93.94     16.30 o 
  20   7   2       47.34       45.73     15.34 o 
  21   7   2       39.71       -2.79     13.62 o 
   0   8   2      139.40      135.37     33.78 o 
   1   8   2      310.45      408.80     36.44 o 
   2   8   2       81.62      127.13     23.20 o 
   3   8   2      151.71      161.59     23.96 o 
   4   8   2        0.10       -9.32     18.44 o 
   5   8   2       14.85       20.76     19.54 o 
   6   8   2        3.62        4.14     18.08 o 
   7   8   2        3.16      -24.56     17.51 o 
   8   8   2        5.40       -7.11     18.69 o 
   9   8   2        0.10      -10.56     15.75 o 
  10   8   2        1.00       33.00     17.57 o 
  11   8   2        3.71       18.41     16.22 o 
  12   8   2       15.25       11.44     15.54 o 
  13   8   2        6.46       34.60     17.22 o 
  14   8   2       65.01      100.73     18.19 o 
  15   8   2        2.84        5.45     17.52 o 
   1   1   3      522.00      441.83      6.52 o 
   2   1   3     1881.90     1702.81     13.99 o 
   3   1   3    19666.07    18201.93    143.07 o 
   4   1   3    17089.92    16873.50     92.72 o 
   5   1   3     1186.26      955.75     10.15 o 
   6   1   3     1259.49     1343.55     13.18 o 
   7   1   3      976.05      977.31     11.01 o 
   8   1   3      486.77      498.33      8.91 o 
   9   1   3     1161.51     1040.95     13.25 o 
  10   1   3      808.36      769.11     10.85 o 
  11   1   3     2171.07     2304.63     21.28 o 
  12   1   3     2520.72     2761.25     23.72 o 
  13   1   3      300.33      335.99     10.12 o 
  14   1   3     1349.01     1418.55     16.08 o 
  15   1   3     4987.50     5251.07     39.73 o 
  16   1   3       60.85      107.48     10.39 o 
  17   1   3      482.20      440.15     13.62 o 
  18   1   3      239.80      285.35     13.09 o 
  19   1   3      422.51      397.84     14.34 o 
  20   1   3      597.05      519.98     16.33 o 
  21   1   3      346.14      340.25     16.04 o 
  22   1   3       21.19       29.26      9.84 o 
  23   1   3      389.52      380.63     17.52 o 
  24   1   3       11.80       22.89     11.69 o 
  25   1   3      462.66      399.21     20.46 o 
  26   1   3      381.44      405.64     25.26 o 
  27   1   3      174.67      182.50     16.95 o 
  28   1   3       17.39        9.27     12.93 o 
  29   1   3       41.97       25.25     13.62 o 
  30   1   3       13.79        8.95     13.07 o 
  31   1   3       79.63       54.23     16.81 o 
  32   1   3        5.23       -3.68     18.00 o 
  33   1   3        9.37        4.60     17.55 o 
  34   1   3        1.81      -15.62     16.84 o 
   0   2   3      594.41      692.93     12.69 o 
   1   2   3     1126.90     1082.00     10.96 o 
   2   2   3      424.87      344.32      6.50 o 
   3   2   3     3543.27     3561.76     24.02 o 
   4   2   3     6119.09     6090.29     39.09 o 
   5   2   3        1.20       17.70      3.81 o 
   6   2   3     3107.88     3161.43     23.98 o 
   7   2   3       81.98      141.04      5.97 o 
   8   2   3        0.75        7.23      4.30 o 
   9   2   3      824.41      857.50     14.59 o 
  10   2   3     5421.46     5529.57     38.03 o 
  11   2   3     1846.00     2135.65     20.00 o 
  12   2   3      336.56      278.97      9.00 o 
  13   2   3     1960.66     2137.96     19.33 o 
  14   2   3     2059.07     2159.01     19.82 o 
  15   2   3     1250.13     1335.73     16.05 o 
  16   2   3      161.55      171.33      8.37 o 
  17   2   3       52.51       59.00      7.05 o 
  18   2   3      426.55      445.29     11.49 o 
  19   2   3      279.76      272.03     10.95 o 
  20   2   3     1147.03     1174.96     20.64 o 
  21   2   3      428.74      533.74     23.02 o 
  22   2   3     1041.70      971.48     22.16 o 
  23   2   3       34.57       62.95     12.17 o 
  24   2   3     1092.09     1073.81     27.41 o 
  25   2   3        8.57       50.60     20.86 o 
  26   2   3      180.92      221.88     18.67 o 
  27   2   3      127.37      139.66     18.01 o 
  28   2   3        8.54       11.69     14.66 o 
  29   2   3       94.34       87.73     19.27 o 
  30   2   3       35.96       37.07     18.86 o 
  31   2   3        0.22      -15.09     16.41 o 
  32   2   3       12.66        4.26     18.60 o 
  33   2   3       16.98       20.30     19.10 o 
  34   2   3       36.61       50.86     20.37 o 
   1   3   3        1.74        9.27      3.64 o 
   2   3   3      738.30      686.32      9.69 o 
   3   3   3     3309.03     3758.79     26.72 o 
   4   3   3     1555.23     1613.19     15.23 o 
   5   3   3       73.07       80.96      5.03 o 
   6   3   3      623.19      590.78     11.60 o 
   7   3   3      951.06      790.07     15.94 o 
   8   3   3     1835.71     1811.53     20.60 o 
   9   3   3     3876.75     3701.33     32.28 o 
  10   3   3      346.74      348.62     14.19 o 
  11   3   3     2438.09     2710.73     24.23 o 
  12   3   3      269.62      247.58     10.95 o 
  13   3   3     1319.91     1364.40     16.79 o 
  14   3   3       84.06      113.32      9.92 o 
  15   3   3     1030.80      979.08     16.57 o 
  16   3   3     1417.34     1426.17     20.24 o 
  17   3   3     3689.73     3544.77     37.51 o 
  18   3   3      177.96      274.91     13.23 o 
  19   3   3      807.40      736.11     22.52 o 
  20   3   3       65.72       84.48     13.06 o 
  21   3   3      286.24      270.35     18.18 o 
  22   3   3       14.63       10.58     13.75 o 
  23   3   3       29.17       15.35     14.33 o 
  24   3   3       15.44       22.59     15.50 o 
  25   3   3     1085.72      981.09     31.11 o 
  26   3   3       66.63       87.50     22.43 o 
  27   3   3      379.22      465.50     30.48 o 
  28   3   3       24.43       24.23     17.48 o 
  29   3   3      225.39      223.55     25.13 o 
  30   3   3       54.96       70.06     23.13 o 
  31   3   3       40.25       36.62     19.43 o 
  32   3   3       34.85       25.94     19.96 o 
   0   4   3      106.43      127.45     10.33 o 
   1   4   3      153.81      232.28     16.06 o 
   2   4   3     9604.66     9633.08     88.48 o 
   3   4   3      570.37      575.22     11.73 o 
   4   4   3     1595.17     1433.07     15.52 o 
   5   4   3       40.82       43.12     11.79 o 
   6   4   3     1759.67     1812.42     19.72 o 
   7   4   3       89.10      117.76      9.07 o 
   8   4   3     1955.45     1977.45     24.87 o 
   9   4   3       11.53        4.23      6.76 o 
  10   4   3      267.88      303.45     15.54 o 
  11   4   3      644.10      554.18     13.46 o 
  12   4   3      392.65      344.83     12.81 o 
  13   4   3      307.42      370.40     15.11 o 
  14   4   3       95.22       85.04     10.18 o 
  15   4   3        0.22       -4.14      8.22 o 
  16   4   3      341.08      331.75     17.98 o 
  17   4   3      157.27      218.40     15.67 o 
  18   4   3     3331.82     2933.84     39.77 o 
  19   4   3       71.20      175.95     24.57 o 
  20   4   3     2105.41     2007.13     33.40 o 
  21   4   3        6.06       36.75     13.67 o 
  22   4   3     1771.18     1668.35     34.81 o 
  23   4   3      150.90      259.78     25.11 o 
  24   4   3      382.19      376.05     26.39 o 
  25   4   3       40.71       34.97     16.93 o 
  26   4   3      152.33      132.46     25.36 o 
  27   4   3       25.90       17.56     16.90 o 
  28   4   3       99.25      121.71     22.76 o 
  29   4   3        2.87       30.02     19.04 o 
  30   4   3       17.27       36.40     19.91 o 
  31   4   3       22.20        3.12     18.97 o 
   1   5   3      549.50      494.20     14.79 o 
   2   5   3       28.62       18.61      7.35 o 
   3   5   3       74.30       76.58      8.40 o 
   4   5   3      102.38      141.36     10.59 o 
   5   5   3     1260.46     1233.90     19.77 o 
   6   5   3       88.81       91.07     10.84 o 
   7   5   3      699.71      558.02     16.05 o 
   8   5   3        1.35       29.00      9.91 o 
   9   5   3      957.79      901.82     19.78 o 
  10   5   3      111.49      117.25     13.14 o 
  11   5   3      138.49      139.33     12.63 o 
  12   5   3        8.06      -13.73      9.16 o 
  13   5   3       21.78       15.13     10.30 o 
  14   5   3       80.80      108.69     13.53 o 
  15   5   3     3066.19     2716.71     36.33 o 
  16   5   3       14.27      142.88     29.64 o 
  17   5   3        5.74       61.04     14.01 o 
  18   5   3        0.22        9.38     11.53 o 
  19   5   3      870.15      777.45     22.56 o 
  20   5   3      106.99      104.20     14.94 o 
  21   5   3        3.83       -4.48     12.37 o 
  22   5   3        0.87        1.46     14.15 o 
  23   5   3        2.58      -15.02     12.94 o 
  24   5   3        1.41      -16.72     13.54 o 
  25   5   3        1.24       -6.35     16.50 o 
  26   5   3        9.50       13.96     16.04 o 
  27   5   3      109.15      117.90     22.80 o 
  28   5   3        6.28        1.51     19.02 o 
   0   6   3      262.25      353.56     37.63 o 
   1   6   3       49.22      104.33     18.12 o 
   2   6   3        2.63       -8.72     11.83 o 
   3   6   3       67.57       58.52     13.71 o 
   4   6   3      197.29      158.36     15.79 o 
   5   6   3      511.30      500.96     19.62 o 
   6   6   3     2009.76     1845.37     32.36 o 
   7   6   3        0.02       32.51     13.38 o 
   8   6   3     1570.93     1394.72     26.19 o 
   9   6   3       20.80       31.50     12.05 o 
  10   6   3        0.08       -2.30     11.10 o 
  11   6   3       11.08       10.95     11.50 o 
  12   6   3       94.11      132.33     14.84 o 
  13   6   3        3.22        7.55     11.41 o 
  14   6   3       72.51      108.71     13.89 o 
  15   6   3       19.18       18.65     11.65 o 
  16   6   3       45.42       35.45     13.40 o 
  17   6   3        4.49       -1.77     12.40 o 
  18   6   3       66.39       58.55     14.31 o 
  19   6   3       32.72       23.40     13.92 o 
  20   6   3       13.16        0.34     13.51 o 
  21   6   3       41.43       71.34     19.37 o 
  22   6   3      233.00      234.15     22.68 o 
  23   6   3       19.45       35.47     19.49 o 
  24   6   3       47.55       49.95     17.75 o 
  25   6   3       35.06       -1.99     20.98 o 
   1   7   3        4.55      -23.64     16.04 o 
   2   7   3       39.11       36.88     19.03 o 
   3   7   3       26.31       27.31     19.53 o 
   4   7   3        5.77      -18.96     20.22 o 
   5   7   3        1.55       21.47     18.54 o 
   6   7   3       13.15       47.54     17.11 o 
   7   7   3      794.97      664.21     26.26 o 
   8   7   3       25.75       59.64     25.90 o 
   9   7   3       76.06       84.19     21.82 o 
  10   7   3        4.56       -1.11     13.88 o 
  11   7   3      118.92      112.59     17.07 o 
  12   7   3       98.68      118.04     16.69 o 
  13   7   3       10.87        5.00     13.96 o 
  14   7   3       76.89       60.11     16.08 o 
  15   7   3        7.14       28.18     17.81 o 
  16   7   3        1.06        3.30     15.41 o 
  17   7   3        2.82        6.94     14.13 o 
  18   7   3       24.54       37.13     15.94 o 
  19   7   3       35.12       44.44     16.46 o 
  20   7   3       31.18       26.29     16.96 o 
  21   7   3        3.12       -2.18     15.03 o 
   0   8   3      183.89      195.83     34.28 o 
   1   8   3        1.43       45.29     19.58 o 
   2   8   3      167.68      175.46     30.67 o 
   3   8   3        0.18       37.04     24.86 o 
   4   8   3       30.60       31.05     20.92 o 
   5   8   3        7.37        6.24     19.43 o 
   6   8   3        0.28      -15.05     18.09 o 
   7   8   3       26.95       -1.46     19.55 o 
   8   8   3       29.37       34.83     20.93 o 
   9   8   3       33.10       64.18     24.92 o 
  10   8   3      161.37      205.64     33.43 o 
  11   8   3       12.78       36.40     20.21 o 
  12   8   3      307.96      343.08     26.99 o 
  13   8   3        1.90       33.23     19.15 o 
  14   8   3      271.19      356.30     31.12 o 
   0   0   4   175172.31   140810.64   2341.70 o 
   1   0   4   111213.48   100055.50   3242.82 o 
   2   0   4    22401.29    22856.22    274.56 o 
   3   0   4     6494.61     6621.24     73.76 o 
   4   0   4     9851.46     8695.10    130.32 o 
   5   0   4      370.71      355.63     17.64 o 
   6   0   4       86.76       54.88      8.88 o 
   7   0   4     1009.46     1008.77     20.37 o 
   8   0   4    14091.19    12633.08    225.46 o 
   9   0   4      586.82      678.51     30.49 o 
  10   0   4      107.32      160.09     12.61 o 
  11   0   4     3056.56     3541.33     75.96 o 
  12   0   4     3013.11     3015.09     46.91 o 
  13   0   4     1266.87     1687.77     35.28 o 
  14   0   4     7011.06     6586.45     84.08 o 
  15   0   4     2042.58     2340.36     42.94 o 
  16   0   4      440.71      506.92     21.08 o 
  17   0   4     5931.38     6311.67    145.49 o 
  18   0   4     1470.13     1528.20     39.65 o 
  19   0   4     1933.67     1781.02     40.04 o 
  20   0   4     1702.68     1758.58     57.02 o 
  21   0   4      241.27      231.06     21.27 o 
  22   0   4       15.38        4.09     13.98 o 
  23   0   4      689.27      636.35     27.97 o 
  24   0   4     1044.20      966.93     33.66 o 
  25   0   4      717.56      654.32     29.51 o 
  26   0   4      364.33      412.39     29.72 o 
  27   0   4      224.51      263.28     32.68 o 
  28   0   4        0.84       -6.60     16.98 o 
  29   0   4      213.16      152.24     25.70 o 
  30   0   4        3.57      -16.96     17.20 o 
  31   0   4        3.70       -4.35     31.19 o 
  32   0   4      166.80      208.66     35.97 o 
  33   0   4       81.84      149.95     32.61 o 
  34   0   4      534.87      568.56     50.96 o 
   1   1   4     3471.08     3732.03     29.22 o 
   2   1   4     3473.20     3716.14     35.66 o 
   3   1   4    10966.86    10344.92     63.90 o 
   4   1   4     8675.91     9396.32     63.29 o 
   5   1   4     2480.14     2507.65     28.61 o 
   6   1   4     8452.02     7978.86     55.33 o 
   7   1   4     6285.52     6245.84     45.32 o 
   8   1   4     1219.82     1406.94     14.42 o 
   9   1   4      272.31      424.55      7.54 o 
  10   1   4      662.96      669.29     11.72 o 
  11   1   4      636.00      811.79     13.15 o 
  12   1   4     2387.42     2766.23     27.56 o 
  13   1   4     2428.05     2430.22     31.92 o 
  14   1   4       23.02        3.18      5.54 o 
  15   1   4      135.87      175.67     12.40 o 
  16   1   4     1334.73     1353.09     18.99 o 
  17   1   4      665.09      712.99     17.16 o 
  18   1   4      309.52      291.71     13.97 o 
  19   1   4      477.57      425.44     15.15 o 
  20   1   4      887.36      813.91     19.99 o 
  21   1   4      928.14      868.87     21.33 o 
  22   1   4        5.30       14.22     10.68 o 
  23   1   4      339.59      330.70     18.60 o 
  24   1   4        1.82       -4.77     10.62 o 
  25   1   4       57.22       37.75     12.71 o 
  26   1   4        5.88       -3.26     11.61 o 
  27   1   4      268.98      358.23     23.38 o 
  28   1   4      178.65      237.04     20.79 o 
  29   1   4      372.01      376.73     22.13 o 
  30   1   4      181.67      167.92     19.84 o 
  31   1   4       19.64        0.85     14.76 o 
  32   1   4        6.82       -6.10     17.82 o 
  33   1   4       54.05       39.61     20.00 o 
  34   1   4        5.87      -14.73     18.81 o 
   0   2   4       90.43      172.10      8.49 o 
   1   2   4     1334.10     1252.16     12.60 o 
   2   2   4     2370.51     2268.78     20.93 o 
   3   2   4      120.22      134.79      5.54 o 
   4   2   4       50.41       31.15      4.27 o 
   5   2   4      188.13      196.43      9.31 o 
   6   2   4      260.40      176.61      9.46 o 
   7   2   4     1166.64     1249.89     18.25 o 
   8   2   4      282.20      350.95      8.14 o 
   9   2   4      273.12      279.05      9.64 o 
  10   2   4     4623.45     5067.18     36.15 o 
  11   2   4        8.59       13.39      5.69 o 
  12   2   4      883.80      962.18     13.13 o 
  13   2   4       90.06       87.51      7.30 o 
  14   2   4        8.63       -7.63      5.09 o 
  15   2   4       26.58       25.59      6.09 o 
  16   2   4       70.08       68.45      7.42 o 
  17   2   4      137.83      164.94      9.55 o 
  18   2   4      370.83      301.41     10.92 o 
  19   2   4       37.24       49.62      8.69 o 
  20   2   4      107.88      111.66     11.13 o 
  21   2   4       55.03       46.87     10.00 o 
  22   2   4      111.79      145.98     14.15 o 
  23   2   4      393.78      395.30     20.69 o 
  24   2   4      429.81      507.13     21.68 o 
  25   2   4     1898.66     1693.72     34.82 o 
  26   2   4       98.74      133.94     16.61 o 
  27   2   4        1.01        1.84     13.00 o 
  28   2   4       50.89       25.35     16.55 o 
  29   2   4       54.21       24.60     21.10 o 
  30   2   4       34.45       14.81     17.55 o 
  31   2   4        2.55      -13.77     16.99 o 
  32   2   4       50.02       54.18     20.09 o 
  33   2   4       66.08       50.73     21.47 o 
   1   3   4        1.97       -5.63      3.82 o 
   2   3   4      583.16      534.57      9.21 o 
   3   3   4       18.86       31.41      4.62 o 
   4   3   4      200.90      211.83      7.73 o 
   5   3   4      325.70      444.69      9.36 o 
   6   3   4      680.91      834.28     12.29 o 
   7   3   4      361.91      414.89      9.44 o 
   8   3   4       13.05        4.79      5.18 o 
   9   3   4       73.38      126.37      7.33 o 
  10   3   4       30.13       31.92      5.77 o 
  11   3   4      231.99      247.77     10.69 o 
  12   3   4      486.09      535.14     10.93 o 
  13   3   4      132.77      118.23      8.96 o 
  14   3   4      279.27      280.89     12.44 o 
  15   3   4        0.17       -8.72      6.82 o 
  16   3   4       58.75       60.86      9.48 o 
  17   3   4        6.86       12.71      8.57 o 
  18   3   4       34.82       33.58      9.14 o 
  19   3   4      256.36      229.53     15.04 o 
  20   3   4      156.65      155.88     16.11 o 
  21   3   4       68.25      108.48     15.05 o 
  22   3   4       54.31       38.77     15.25 o 
  23   3   4       66.84       82.31     17.94 o 
  24   3   4       33.55        5.94     15.32 o 
  25   3   4      105.28       97.92     18.73 o 
  26   3   4       59.93       46.70     16.92 o 
  27   3   4        5.86       14.61     20.50 o 
  28   3   4        0.29       -1.16     19.74 o 
  29   3   4       64.43       20.64     22.28 o 
  30   3   4      127.97       67.52     21.52 o 
  31   3   4       17.99       31.07     19.33 o 
  32   3   4       16.60       39.04     20.88 o 
   0   4   4      421.98      504.48     14.69 o 
   1   4   4     1206.78     1238.82     15.20 o 
   2   4   4      116.40      147.19      8.06 o 
   3   4   4      225.01      307.84     15.51 o 
   4   4   4        1.18       -0.67      4.96 o 
   5   4   4      417.40      400.00     11.99 o 
   6   4   4      426.84      410.65     10.57 o 
   7   4   4        4.33       -1.13      6.47 o 
   8   4   4        1.55       -6.23      6.50 o 
   9   4   4       99.99       79.70      8.42 o 
  10   4   4      516.57      455.43     12.77 o 
  11   4   4      128.25      132.07     10.15 o 
  12   4   4       68.74       42.87      8.54 o 
  13   4   4       70.43       89.60      9.73 o 
  14   4   4       40.34       45.36      9.71 o 
  15   4   4       26.56       14.65      9.57 o 
  16   4   4      181.16      160.27     13.98 o 
  17   4   4      221.31      222.93     16.74 o 
  18   4   4        1.49       42.37     12.68 o 
  19   4   4      302.02      394.09     20.33 o 
  20   4   4      172.64      210.42     19.93 o 
  21   4   4       59.71       39.83     14.42 o 
  22   4   4        1.36       17.75     16.12 o 
  23   4   4       29.43       41.80     16.54 o 
  24   4   4        1.13       -6.61     14.74 o 
  25   4   4        2.39        9.35     15.33 o 
  26   4   4       26.96       -2.34     15.66 o 
  27   4   4        9.89      -16.39     18.93 o 
  28   4   4        4.57       -8.36     20.10 o 
  29   4   4        8.08      -16.04     20.57 o 
  30   4   4        1.57        0.61     17.87 o 
   1   5   4        6.23       -6.38      7.58 o 
   2   5   4      813.46      799.67     15.09 o 
   3   5   4      152.04      188.03     11.34 o 
   4   5   4      853.17      800.02     19.48 o 
   5   5   4      143.67      172.43     11.59 o 
   6   5   4        1.10      -11.93      7.95 o 
   7   5   4       72.14       69.88     10.78 o 
   8   5   4      130.92      163.69     13.02 o 
   9   5   4      347.12      356.64     16.01 o 
  10   5   4        7.26       -1.40      9.24 o 
  11   5   4       17.40      -13.31      8.87 o 
  12   5   4        1.48      -13.92      9.28 o 
  13   5   4       45.50       39.97     11.56 o 
  14   5   4        0.26        4.86     11.25 o 
  15   5   4      198.94      291.43     19.71 o 
  16   5   4      754.90      729.03     22.40 o 
  17   5   4      716.23      649.57     21.31 o 
  18   5   4       24.18       29.50     12.81 o 
  19   5   4       14.01       31.24     13.11 o 
  20   5   4       88.65       45.95     13.68 o 
  21   5   4        9.97      -14.73     13.88 o 
  22   5   4       28.31       20.75     15.26 o 
  23   5   4        2.36      -18.57     13.44 o 
  24   5   4        7.66       -3.76     14.86 o 
  25   5   4      160.97      124.61     19.33 o 
  26   5   4        2.04        6.33     20.36 o 
  27   5   4       22.31       27.11     22.47 o 
  28   5   4       21.43       -3.26     22.41 o 
   0   6   4     1452.90     1364.16     49.95 o 
   1   6   4     1218.94     1139.17     25.76 o 
   2   6   4      544.75      554.61     20.27 o 
   3   6   4      871.91      850.89     23.02 o 
   4   6   4      500.68      553.77     29.62 o 
   5   6   4      252.17      324.76     32.27 o 
   6   6   4      311.90      383.53     20.45 o 
   7   6   4      207.48      268.95     20.01 o 
   8   6   4      372.59      452.99     23.50 o 
   9   6   4       65.33       56.93     12.64 o 
  10   6   4       11.47       10.34     11.69 o 
  11   6   4      209.24      209.25     16.15 o 
  12   6   4      804.85      731.60     21.08 o 
  13   6   4        5.15       32.37     12.24 o 
  14   6   4      114.39       90.52     15.33 o 
  15   6   4       83.57       69.77     14.73 o 
  16   6   4        2.52        2.12     12.37 o 
  17   6   4       77.32       56.79     14.56 o 
  18   6   4       34.84       43.79     14.19 o 
  19   6   4      106.02      124.22     17.37 o 
  20   6   4      205.73      224.85     19.81 o 
  21   6   4      184.60      206.90     21.96 o 
  22   6   4      581.21      592.15     29.31 o 
  23   6   4      145.29      138.99     21.31 o 
  24   6   4      136.73      145.83     21.53 o 
  25   6   4       25.82       38.31     20.74 o 
   1   7   4       72.88       50.30     18.86 o 
   2   7   4       21.88       52.36     18.61 o 
   3   7   4      309.72      322.56     26.26 o 
   4   7   4      229.19      200.30     23.57 o 
   5   7   4      897.36      913.68     32.44 o 
   6   7   4      262.08      321.51     23.76 o 
   7   7   4      371.01      395.25     24.88 o 
   8   7   4      221.36      306.36     23.81 o 
   9   7   4      405.79      409.12     30.65 o 
  10   7   4       22.13       45.19     15.05 o 
  11   7   4       16.61       35.94     14.28 o 
  12   7   4       83.71       90.74     16.82 o 
  13   7   4       14.99       37.62     15.39 o 
  14   7   4       74.73       95.40     19.32 o 
  15   7   4      282.69      305.06     25.05 o 
  16   7   4       41.00       38.94     17.68 o 
  17   7   4      185.50      201.27     22.81 o 
  18   7   4      153.06      155.92     19.32 o 
  19   7   4      278.51      356.65     24.11 o 
  20   7   4      104.67      114.87     19.07 o 
   0   8   4      163.60      216.67     36.66 o 
   1   8   4      210.86      216.55     25.06 o 
   2   8   4      203.23      231.60     34.19 o 
   3   8   4       33.13       68.69     21.19 o 
   4   8   4        0.15      -10.64     18.09 o 
   5   8   4        0.24      -10.05     18.35 o 
   6   8   4       74.86      104.79     21.96 o 
   7   8   4        2.74       -3.63     19.02 o 
   8   8   4      156.74      179.54     25.63 o 
   9   8   4       16.60       47.58     20.82 o 
  10   8   4      183.61      236.49     26.60 o 
  11   8   4        0.51       58.11     21.10 o 
  12   8   4      131.60      199.64     48.65 o 
  13   8   4      105.31       81.16     29.86 o 
   1   1   5        7.02       20.05      4.71 o 
   2   1   5      775.44      642.50     14.56 o 
   3   1   5     3314.40     3395.92     31.75 o 
   4   1   5      660.87      643.63     25.41 o 
   5   1   5     1273.99     1324.71     17.70 o 
   6   1   5      595.69      396.96     10.25 o 
   7   1   5     1783.73     1711.62     20.96 o 
   8   1   5      666.77      837.00     14.29 o 
   9   1   5      134.23      162.37      8.77 o 
  10   1   5      196.04      217.16      8.98 o 
  11   1   5       80.74      120.48      7.79 o 
  12   1   5     1720.13     1698.70     20.74 o 
  13   1   5      652.92      650.90     12.84 o 
  14   1   5     2402.32     2442.11     26.49 o 
  15   1   5      105.06      122.55      8.36 o 
  16   1   5       20.44       -0.69      7.57 o 
  17   1   5       81.62      106.75     10.90 o 
  18   1   5      319.85      354.83     15.06 o 
  19   1   5       65.26       98.69     12.59 o 
  20   1   5      366.74      363.05     16.04 o 
  21   1   5     1034.91      971.16     30.79 o 
  22   1   5     1580.50     1513.62     31.75 o 
  23   1   5       92.12      133.27     14.76 o 
  24   1   5      399.69      464.94     20.62 o 
  25   1   5       50.79       58.17     13.49 o 
  26   1   5      170.44      201.73     17.58 o 
  27   1   5       79.12      123.12     19.44 o 
  28   1   5       83.01      102.79     18.51 o 
  29   1   5       11.62       10.02     14.78 o 
  30   1   5        6.42        3.21     16.17 o 
  31   1   5       12.97        2.20     17.91 o 
  32   1   5       16.40       -7.69     18.29 o 
  33   1   5        4.73       13.90     20.15 o 
   0   2   5      500.36      491.86     12.07 o 
   1   2   5      860.54      735.21     10.23 o 
   2   2   5     1237.86     1309.88     13.67 o 
   3   2   5      157.20      146.66      6.62 o 
   4   2   5     2540.41     2452.80     21.30 o 
   5   2   5      932.73      946.29     12.46 o 
   6   2   5     1536.06     1628.40     17.88 o 
   7   2   5     1621.08     1727.80     17.60 o 
   8   2   5      369.21      324.10      8.38 o 
   9   2   5     3002.52     3168.32     26.24 o 
  10   2   5      211.67      292.94     10.96 o 
  11   2   5       46.98       24.18      6.56 o 
  12   2   5      977.03      983.14     14.25 o 
  13   2   5      350.71      282.30     11.66 o 
  14   2   5      413.19      403.04     11.82 o 
  15   2   5       68.60       88.92      8.49 o 
  16   2   5       17.19       35.42      7.41 o 
  17   2   5      447.06      481.69     13.73 o 
  18   2   5       60.55       73.48      9.49 o 
  19   2   5       77.43       84.70     10.42 o 
  20   2   5      165.43      183.94     13.27 o 
  21   2   5      642.38      581.96     18.42 o 
  22   2   5      587.50      588.38     26.95 o 
  23   2   5     1670.14     1695.51     34.14 o 
  24   2   5       42.41       91.31     15.92 o 
  25   2   5       16.37       66.50     14.31 o 
  26   2   5       92.46       81.53     15.98 o 
  27   2   5       62.86       37.93     14.44 o 
  28   2   5        1.25        5.32     13.63 o 
  29   2   5      162.87      178.51     23.69 o 
  30   2   5       20.19       18.02     20.53 o 
  31   2   5       14.40       -2.86     20.88 o 
  32   2   5        1.63      -19.45     16.87 o 
  33   2   5       63.18       79.37     22.54 o 
   1   3   5       16.00        6.74      4.53 o 
   2   3   5       88.70       96.26      6.19 o 
   3   3   5       66.14       69.16      5.73 o 
   4   3   5      559.18      389.33      8.87 o 
   5   3   5     1536.94     1724.49     18.69 o 
   6   3   5     5172.99     5247.34     38.55 o 
   7   3   5      134.66      221.87     14.64 o 
   8   3   5     1224.92     1068.31     14.87 o 
   9   3   5       89.53      154.52      8.20 o 
  10   3   5     2110.46     2044.76     21.28 o 
  11   3   5       96.11       62.67      6.90 o 
  12   3   5      131.25      148.07      9.50 o 
  13   3   5      382.73      354.84     11.10 o 
  14   3   5      825.84      751.59     16.81 o 
  15   3   5      127.59      136.34     11.32 o 
  16   3   5     1649.71     1564.69     24.20 o 
  17   3   5        0.57       32.94     10.12 o 
  18   3   5     1353.19     1250.49     27.93 o 
  19   3   5        0.26        6.38     11.77 o 
  20   3   5      699.98      753.74     24.91 o 
  21   3   5      799.31      722.45     23.24 o 
  22   3   5       18.13       37.50     13.63 o 
  23   3   5       11.41       -0.21     14.51 o 
  24   3   5       68.27       60.97     17.86 o 
  25   3   5       15.56       12.76     15.66 o 
  26   3   5      436.98      400.58     26.90 o 
  27   3   5       52.40       45.54     17.67 o 
  28   3   5      311.19      291.96     25.65 o 
  29   3   5       88.20       81.48     24.99 o 
  30   3   5      150.78      177.80     28.19 o 
  31   3   5       43.35       51.91     25.07 o 
  32   3   5        3.70      -12.84     18.81 o 
   0   4   5     1137.27     1033.52     20.37 o 
   1   4   5     2527.30     2239.76     30.75 o 
   2   4   5        8.41       74.99      8.56 o 
   3   4   5     2517.57     2716.83     27.10 o 
   4   4   5      429.31      390.20      9.67 o 
   5   4   5      394.29      292.65     10.33 o 
   6   4   5      298.14      345.68     11.49 o 
   7   4   5       82.47       99.07      9.07 o 
   8   4   5       42.98       39.90      8.04 o 
   9   4   5      221.55      217.30     11.79 o 
  10   4   5      242.24      318.30     13.28 o 
  11   4   5     2035.01     2006.30     25.33 o 
  12   4   5        7.01       31.47      8.44 o 
  13   4   5     1350.32     1166.21     19.80 o 
  14   4   5      107.79      117.07     11.62 o 
  15   4   5      944.30      879.16     21.76 o 
  16   4   5        4.68        4.54     10.41 o 
  17   4   5       49.77       45.92     12.84 o 
  18   4   5       32.52       61.17     13.66 o 
  19   4   5     1631.48     1547.08     33.31 o 
  20   4   5      430.84      503.15     25.52 o 
  21   4   5      525.14      493.07     26.05 o 
  22   4   5       66.90       95.04     19.00 o 
  23   4   5      802.78      599.56     26.98 o 
  24   4   5       20.44       30.13     20.30 o 
  25   4   5      176.42      223.05     23.63 o 
  26   4   5       12.58       10.49     16.58 o 
  27   4   5       94.80       57.20     18.67 o 
  28   4   5        7.52       -9.84     19.36 o 
  29   4   5       22.83        6.55     23.42 o 
  30   4   5       29.44       11.46     22.79 o 
   1   5   5      131.45      138.83     11.25 o 
   2   5   5       16.51       52.15      9.37 o 
   3   5   5      626.13      542.41     13.40 o 
   4   5   5      346.11      335.98     13.72 o 
   5   5   5       40.99       45.43      9.32 o 
   6   5   5      243.47      250.37     13.39 o 
   7   5   5       12.50        3.85      8.73 o 
   8   5   5      675.43      669.49     18.04 o 
   9   5   5       18.04       29.20     10.31 o 
  10   5   5      605.48      508.07     16.53 o 
  11   5   5       29.15        8.65     10.28 o 
  12   5   5       34.32       39.03     11.34 o 
  13   5   5      111.50       94.04     13.03 o 
  14   5   5      758.69      780.75     24.61 o 
  15   5   5        0.04       62.27     13.83 o 
  16   5   5      801.99      751.11     22.75 o 
  17   5   5        1.83       30.01     12.92 o 
  18   5   5      270.59      246.19     18.51 o 
  19   5   5      459.40      478.11     26.79 o 
  20   5   5      386.04      444.84     25.26 o 
  21   5   5       37.79       11.86     14.91 o 
  22   5   5       15.28       -2.81     14.24 o 
  23   5   5        0.14       -8.22     15.22 o 
  24   5   5        0.80      -15.65     16.71 o 
  25   5   5        1.04      -25.22     16.81 o 
  26   5   5      130.85       99.50     22.81 o 
  27   5   5       26.36        7.82     20.89 o 
   0   6   5      211.79      246.86     32.48 o 
   1   6   5        0.02      -15.77     13.12 o 
   2   6   5        8.07      -11.55     12.23 o 
   3   6   5       27.12      -10.41     11.93 o 
   4   6   5      265.72      304.31     19.65 o 
   5   6   5      618.23      609.15     20.76 o 
   6   6   5      157.58      190.17     18.14 o 
   7   6   5      161.19      178.89     16.91 o 
   8   6   5      230.70      313.70     19.53 o 
   9   6   5      280.25      335.13     20.55 o 
  10   6   5       42.39       19.71     13.60 o 
  11   6   5        9.02       43.97     12.79 o 
  12   6   5      496.70      502.39     19.20 o 
  13   6   5       30.06       49.03     13.84 o 
  14   6   5       17.47       30.80     13.45 o 
  15   6   5       11.83       -1.55     13.23 o 
  16   6   5       42.38       11.79     13.71 o 
  17   6   5        6.50       -1.62     13.24 o 
  18   6   5       17.40        2.93     13.83 o 
  19   6   5       49.11       34.00     16.48 o 
  20   6   5        7.36       27.91     16.52 o 
  21   6   5      102.81       95.02     18.82 o 
  22   6   5       87.00       91.46     19.56 o 
  23   6   5       85.85       86.23     19.76 o 
  24   6   5        4.29       30.88     18.01 o 
   1   7   5        1.73      -19.96     16.70 o 
   2   7   5       55.58       53.59     18.99 o 
   3   7   5       54.11       54.33     18.20 o 
   4   7   5        4.47       14.02     17.71 o 
   5   7   5      141.38      249.44     24.87 o 
   6   7   5      113.52      172.56     23.98 o 
   7   7   5       26.45       47.62     17.25 o 
   8   7   5      104.10      130.92     19.17 o 
   9   7   5        5.74       43.34     16.27 o 
  10   7   5      273.61      325.33     24.18 o 
  11   7   5      398.83      358.19     22.33 o 
  12   7   5        4.22       23.16     16.52 o 
  13   7   5        0.51       -2.02     15.95 o 
  14   7   5       13.29       -2.39     16.50 o 
  15   7   5        8.72       18.67     17.07 o 
  16   7   5        6.04        6.14     16.51 o 
  17   7   5       15.24       17.99     17.73 o 
  18   7   5        5.43        3.09     17.34 o 
  19   7   5        2.37       58.94     25.73 o 
   0   8   5        6.71       44.28     28.72 o 
   1   8   5      193.80      217.74     26.54 o 
   2   8   5        0.41       38.27     20.03 o 
   3   8   5       88.55      144.01     24.86 o 
   4   8   5       46.22       34.06     20.45 o 
   5   8   5        0.30       13.25     19.77 o 
   6   8   5       20.09       -0.33     18.19 o 
   7   8   5       11.82        6.74     19.98 o 
   8   8   5        1.42        7.71     23.80 o 
   9   8   5       86.86       83.61     26.40 o 
  10   8   5        1.90       43.06     21.89 o 
  11   8   5       61.00       92.24     26.54 o 
  12   8   5        0.03       26.69     35.93 o 
   0   0   6    75516.81    71639.33   1175.78 o 
   1   0   6     4485.81     5103.50    163.34 o 
   2   0   6     6459.35     6199.61     92.17 o 
   3   0   6     2405.49     2921.72     59.35 o 
   4   0   6      227.72      180.79     16.64 o 
   5   0   6      229.00      395.37     44.78 o 
   6   0   6      133.81       88.58     11.20 o 
   7   0   6      716.51      818.83     16.11 o 
   8   0   6     1445.67     1487.35     24.78 o 
   9   0   6      331.01      337.15     10.60 o 
  10   0   6       22.21       -0.37      6.56 o 
  11   0   6      318.07      203.14     21.60 o 
  12   0   6        1.66       -5.14      9.04 o 
  13   0   6      359.85      313.30     17.31 o 
  14   0   6      801.32      825.63     25.74 o 
  15   0   6      111.90      124.35     15.84 o 
  16   0   6       23.74       36.11     12.91 o 
  17   0   6      286.32      249.72     20.23 o 
  18   0   6     1451.27     1521.39     38.45 o 
  19   0   6      618.45      634.56     26.71 o 
  20   0   6      763.23      714.77     30.27 o 
  21   0   6      772.81      680.60     29.01 o 
  22   0   6      393.78      398.79     38.57 o 
  23   0   6       44.38      114.76     21.37 o 
  24   0   6      849.97      795.58     32.55 o 
  25   0   6      160.33      284.90     29.81 o 
  26   0   6     1292.38     1219.19     58.74 o 
  27   0   6       11.34       60.37     20.82 o 
  28   0   6      371.26      372.62     31.57 o 
  29   0   6      230.18      288.54     29.88 o 
  30   0   6       43.20       36.69     20.77 o 
  31   0   6      150.07      140.40     26.06 o 
  32   0   6       50.14       88.15     29.46 o 
  33   0   6      214.85      308.80     40.85 o 
   1   1   6        6.35       15.98      5.53 o 
   2   1   6      623.86      566.63     14.60 o 
   3   1   6     4501.50     4647.51     41.78 o 
   4   1   6     1173.23     1193.13     17.96 o 
   5   1   6     6525.60     6270.10     52.79 o 
   6   1   6       30.38       43.37      6.76 o 
   7   1   6     1671.52     1557.88     20.93 o 
   8   1   6      139.46      128.62      8.77 o 
   9   1   6        1.16       -8.59      5.73 o 
  10   1   6        1.81       -8.59      5.72 o 
  11   1   6      631.64      638.36     13.18 o 
  12   1   6       20.93       54.07      7.01 o 
  13   1   6      492.74      464.35     11.66 o 
  14   1   6      155.45      163.77      8.79 o 
  15   1   6       52.19       47.99      8.89 o 
  16   1   6      296.52      278.54     14.24 o 
  17   1   6      110.25      124.76     11.90 o 
  18   1   6      313.30      356.16     15.43 o 
  19   1   6      480.27      507.93     17.54 o 
  20   1   6       63.27       84.08     12.41 o 
  21   1   6     1526.98     1434.61     28.04 o 
  22   1   6      320.01      346.11     19.26 o 
  23   1   6       41.68       31.82     12.88 o 
  24   1   6       80.30       72.25     13.88 o 
  25   1   6       47.39       51.03     13.75 o 
  26   1   6       27.39       26.85     12.02 o 
  27   1   6      136.92      142.25     18.09 o 
  28   1   6      161.75      215.00     24.04 o 
  29   1   6      481.56      529.02     30.75 o 
  30   1   6       61.00      114.97     22.44 o 
  31   1   6      100.28      108.99     22.33 o 
  32   1   6        1.20        2.26     18.02 o 
  33   1   6        9.88       -8.24     18.78 o 
   0   2   6     1050.95     1101.43     18.97 o 
   1   2   6     2965.66     2985.31     23.79 o 
   2   2   6     5345.44     5289.70     37.45 o 
   3   2   6     1334.59     1357.10     15.73 o 
   4   2   6       52.47       69.48      6.10 o 
   5   2   6       32.82       46.03      5.73 o 
   6   2   6       20.11       28.76      5.48 o 
   7   2   6     3289.38     3386.04     29.57 o 
   8   2   6       58.91       78.60      6.84 o 
   9   2   6     1116.78     1012.56     14.70 o 
  10   2   6      317.89      309.36     12.03 o 
  11   2   6     2691.87     2399.69     24.10 o 
  12   2   6      330.43      331.58      9.42 o 
  13   2   6       15.84       18.68      7.23 o 
  14   2   6      388.66      343.52     11.93 o 
  15   2   6      191.30      261.40     12.48 o 
  16   2   6       91.81       82.43     10.69 o 
  17   2   6       67.26       40.99      9.95 o 
  18   2   6        2.41      -12.47      8.32 o 
  19   2   6       36.89       29.68     10.42 o 
  20   2   6       46.15       19.31     11.22 o 
  21   2   6        9.06       -9.76     10.70 o 
  22   2   6       37.19       31.66     12.24 o 
  23   2   6       42.14      111.32     17.26 o 
  24   2   6     1013.65      991.71     27.97 o 
  25   2   6       57.63      135.62     16.85 o 
  26   2   6      527.49      519.09     24.89 o 
  27   2   6       44.64       57.79     15.34 o 
  28   2   6       41.80       27.90     14.98 o 
  29   2   6      277.11      232.22     20.92 o 
  30   2   6        7.50       22.10     16.16 o 
  31   2   6       55.27       50.93     24.51 o 
  32   2   6        9.10       12.54     22.59 o 
   1   3   6       61.64       67.41      6.28 o 
   2   3   6       65.73       73.86      6.32 o 
   3   3   6      419.38      406.61      9.51 o 
   4   3   6     1484.90     1255.13     16.35 o 
   5   3   6      500.49      502.25     11.07 o 
   6   3   6       31.40       34.33      6.46 o 
   7   3   6      340.32      355.94     10.04 o 
   8   3   6      894.80      975.93     14.76 o 
   9   3   6      224.15      258.17     10.03 o 
  10   3   6       50.43       57.24      7.07 o 
  11   3   6      245.32      257.04     10.04 o 
  12   3   6        0.35       -5.23      6.47 o 
  13   3   6      175.66      207.40     13.98 o 
  14   3   6       45.43       56.01     10.61 o 
  15   3   6        5.34      -10.80      8.91 o 
  16   3   6       38.52       20.78     10.22 o 
  17   3   6        0.23        9.44     12.33 o 
  18   3   6       73.00       33.01     12.92 o 
  19   3   6        0.19      -16.91     11.27 o 
  20   3   6       16.51        5.29     13.00 o 
  21   3   6        1.02        6.32     12.98 o 
  22   3   6      337.92      344.77     21.68 o 
  23   3   6       19.27       16.37     14.19 o 
  24   3   6        1.75       -4.88     15.07 o 
  25   3   6       28.20        5.81     18.39 o 
  26   3   6        1.51       -4.78     13.87 o 
  27   3   6      189.36      195.15     22.76 o 
  28   3   6      117.26      143.50     21.30 o 
  29   3   6       67.32       59.52     19.94 o 
  30   3   6        6.91       11.12     21.65 o 
  31   3   6       48.30       68.28     25.16 o 
   0   4   6        3.67       29.77      9.29 o 
   1   4   6      401.44      338.96     13.00 o 
   2   4   6      252.27      266.14      9.93 o 
   3   4   6      155.08      162.02      8.67 o 
   4   4   6     1231.21     1187.69     17.53 o 
   5   4   6      342.93      393.24     12.33 o 
   6   4   6        7.44        1.13      7.19 o 
   7   4   6       10.10       -0.96      7.21 o 
   8   4   6      105.22       89.25      9.44 o 
   9   4   6       65.16       44.20      8.86 o 
  10   4   6        0.56       -1.37      7.82 o 
  11   4   6       98.21      119.16     10.69 o 
  12   4   6       61.16       55.63      9.57 o 
  13   4   6        0.73      -13.09      8.73 o 
  14   4   6       26.87        0.98      9.62 o 
  15   4   6      135.09      169.97     16.43 o 
  16   4   6       85.00       64.60     13.01 o 
  17   4   6        4.67      -10.53     12.16 o 
  18   4   6      308.32      355.00     22.56 o 
  19   4   6      177.04      185.14     20.79 o 
  20   4   6      646.59      582.66     26.30 o 
  21   4   6      155.89      246.05     23.61 o 
  22   4   6      177.29      232.73     23.80 o 
  23   4   6        2.60       12.20     16.22 o 
  24   4   6       26.95       -6.49     16.36 o 
  25   4   6        8.61      -17.86     15.76 o 
  26   4   6      109.45       87.52     20.15 o 
  27   4   6        9.26       -2.92     16.71 o 
  28   4   6        0.34      -25.54     17.02 o 
  29   4   6        0.13      -17.10     20.79 o 
   1   5   6      744.44      572.42     15.58 o 
   2   5   6      123.18      150.85     12.01 o 
   3   5   6     1764.18     1699.35     26.55 o 
   4   5   6     1828.24     1599.08     23.65 o 
   5   5   6       42.85       75.52     10.37 o 
   6   5   6        0.83        0.33      8.70 o 
   7   5   6      330.73      297.63     15.46 o 
   8   5   6      468.76      449.55     16.33 o 
   9   5   6        5.31       -1.21     10.12 o 
  10   5   6       79.09       30.51     11.11 o 
  11   5   6       75.31       81.60     12.10 o 
  12   5   6      404.31      366.83     19.77 o 
  13   5   6        6.97       10.10     11.74 o 
  14   5   6      167.64      275.79     18.85 o 
  15   5   6      577.55      570.40     20.39 o 
  16   5   6      234.15      333.27     20.14 o 
  17   5   6      515.29      487.79     19.99 o 
  18   5   6       23.12       38.70     15.45 o 
  19   5   6        2.69       27.88     15.90 o 
  20   5   6       75.49       96.13     17.44 o 
  21   5   6       88.37       49.97     16.91 o 
  22   5   6       71.45       86.32     20.49 o 
  23   5   6       37.14       53.66     19.96 o 
  24   5   6       13.34      -18.89     17.47 o 
  25   5   6        8.52      -13.66     18.81 o 
  26   5   6       27.52       23.21     19.65 o 
  27   5   6       22.50       33.82     20.85 o 
   0   6   6      753.78      807.08     32.12 o 
   1   6   6      377.57      390.65     22.69 o 
   2   6   6      384.41      377.62     18.91 o 
   3   6   6        7.99      -17.79     11.86 o 
   4   6   6      247.28      216.79     17.62 o 
   5   6   6      158.01      195.81     17.41 o 
   6   6   6      540.84      527.00     24.58 o 
   7   6   6      213.70      300.66     19.86 o 
   8   6   6      611.38      611.96     21.15 o 
   9   6   6      129.73      140.84     15.94 o 
  10   6   6      305.25      340.55     20.67 o 
  11   6   6       55.05      133.31     15.44 o 
  12   6   6      627.76      689.09     22.56 o 
  13   6   6      486.02      497.11     21.19 o 
  14   6   6        6.28       -7.85     12.80 o 
  15   6   6       25.98       15.09     13.50 o 
  16   6   6       12.63      -15.49     12.84 o 
  17   6   6       78.24       73.35     15.73 o 
  18   6   6       30.71       19.88     15.44 o 
  19   6   6        0.19       -1.83     15.16 o 
  20   6   6       32.05       37.77     17.17 o 
  21   6   6      105.49      112.07     20.29 o 
  22   6   6       65.44       91.01     20.21 o 
  23   6   6       76.45       85.08     19.96 o 
   1   7   6       84.49       91.01     24.58 o 
   2   7   6      299.18      352.28     28.09 o 
   3   7   6      150.33      166.52     23.18 o 
   4   7   6      126.96      110.67     33.15 o 
   5   7   6      419.15      519.54     32.97 o 
   6   7   6      348.61      460.55     30.02 o 
   7   7   6      362.83      462.82     29.71 o 
   8   7   6       44.05      118.23     19.18 o 
   9   7   6       33.97       48.07     16.16 o 
  10   7   6        0.01        5.11     14.69 o 
  11   7   6       28.82       50.31     17.05 o 
  12   7   6        0.09       22.34     17.05 o 
  13   7   6       82.57       49.83     17.92 o 
  14   7   6      136.36      163.64     22.33 o 
  15   7   6        1.79        0.99     17.12 o 
  16   7   6       84.15       97.45     20.52 o 
  17   7   6       56.78       45.76     18.88 o 
  18   7   6       74.47       57.03     22.96 o 
   0   8   6      298.34      326.10     90.47 o 
   1   8   6       71.78      145.20     26.65 o 
   2   8   6      311.48      442.19     32.13 o 
   3   8   6      118.97      180.25     26.23 o 
   4   8   6       28.80       51.95     21.13 o 
   5   8   6       11.93       -3.18     30.81 o 
   6   8   6        6.39       -1.76     20.61 o 
   7   8   6       43.42       65.10     27.26 o 
   8   8   6       11.85       45.82     20.98 o 
   9   8   6      150.64      216.75     34.75 o 
  10   8   6        8.27       33.58     26.01 o 
   1   1   7       21.71       29.65      7.01 o 
   2   1   7      362.69      458.76     13.81 o 
   3   1   7     1051.41     1007.82     19.24 o 
   4   1   7     9050.06     8456.71     75.63 o 
   5   1   7       20.36       33.41      8.70 o 
   6   1   7      463.55      412.88     12.33 o 
   7   1   7     1920.06     1751.61     30.18 o 
   8   1   7      150.15      191.46     10.48 o 
   9   1   7      380.84      341.31     11.57 o 
  10   1   7      298.14      277.91     11.24 o 
  11   1   7     1397.86     1483.98     22.14 o 
  12   1   7       19.83       27.71      7.66 o 
  13   1   7      108.68       93.20     10.36 o 
  14   1   7      321.99      360.84     22.08 o 
  15   1   7      529.41      465.46     15.76 o 
  16   1   7      670.09      633.84     18.25 o 
  17   1   7      286.61      306.07     16.03 o 
  18   1   7      145.44      178.88     14.83 o 
  19   1   7      772.91      671.71     20.28 o 
  20   1   7        6.74       11.28     11.48 o 
  21   1   7      463.47      442.79     19.37 o 
  22   1   7      131.97      121.30     15.39 o 
  23   1   7       17.88        2.74     12.37 o 
  24   1   7       85.86       54.21     14.11 o 
  25   1   7        1.10        0.84     12.17 o 
  26   1   7       21.80       21.51     13.53 o 
  27   1   7      546.36      522.45     26.55 o 
  28   1   7       26.03       61.80     18.51 o 
  29   1   7       70.52       94.84     21.96 o 
  30   1   7       18.83       49.66     20.08 o 
  31   1   7      146.03      163.77     24.48 o 
  32   1   7       55.45       42.56     20.71 o 
   0   2   7     1579.07     1570.86     31.65 o 
   1   2   7     1829.66     1987.71     21.73 o 
   2   2   7     2806.42     2725.66     26.26 o 
   3   2   7      707.21      791.14     17.02 o 
   4   2   7     1618.33     1658.33     22.17 o 
   5   2   7     4664.13     4549.84     37.22 o 
   6   2   7      158.02      236.88      9.59 o 
   7   2   7       87.74      122.32      8.13 o 
   8   2   7       26.76       25.88      6.33 o 
   9   2   7      531.75      541.06     13.75 o 
  10   2   7     2434.99     2401.10     28.01 o 
  11   2   7        0.81       16.96      7.61 o 
  12   2   7      546.48      482.25     19.56 o 
  13   2   7       25.07       33.07      8.30 o 
  14   2   7      778.39      856.05     19.65 o 
  15   2   7        4.39        9.44      9.07 o 
  16   2   7      273.28      284.70     15.78 o 
  17   2   7       18.51      -13.54      9.03 o 
  18   2   7       67.36       71.41     11.91 o 
  19   2   7      134.68      206.87     15.69 o 
  20   2   7      760.25      702.86     23.10 o 
  21   2   7      406.03      449.82     21.08 o 
  22   2   7      339.01      418.08     23.42 o 
  23   2   7      575.97      547.45     22.37 o 
  24   2   7      838.32      809.36     26.08 o 
  25   2   7      262.76      343.95     22.82 o 
  26   2   7       77.91       87.27     17.17 o 
  27   2   7        0.00       24.58     15.25 o 
  28   2   7       88.88       95.17     18.38 o 
  29   2   7       72.37       84.88     17.58 o 
  30   2   7       75.18       77.49     17.97 o 
  31   2   7        3.34      -10.48     17.83 o 
   1   3   7      631.38      524.86     10.82 o 
   2   3   7       20.15        9.63      5.84 o 
   3   3   7      899.02      831.68     13.95 o 
   4   3   7      899.40      808.56     13.91 o 
   5   3   7     2409.93     2208.79     23.18 o 
   6   3   7      868.24      870.65     14.57 o 
   7   3   7      894.81      845.05     14.46 o 
   8   3   7      262.64      237.57     10.25 o 
   9   3   7      205.14      236.79     10.19 o 
  10   3   7      635.84      683.97     13.53 o 
  11   3   7        0.78       13.53      8.31 o 
  12   3   7      218.10      281.28     15.34 o 
  13   3   7     1220.57     1164.16     23.41 o 
  14   3   7      648.58      667.43     18.88 o 
  15   3   7      591.86      529.23     20.08 o 
  16   3   7      190.57      250.04     17.84 o 
  17   3   7     1320.50     1241.13     29.07 o 
  18   3   7      363.51      433.33     22.69 o 
  19   3   7      247.38      290.37     20.17 o 
  20   3   7      265.23      265.07     19.97 o 
  21   3   7       72.04      104.18     16.20 o 
  22   3   7       55.45       62.11     15.22 o 
  23   3   7        2.83        7.06     13.79 o 
  24   3   7       87.91       65.60     18.01 o 
  25   3   7      292.99      292.16     25.48 o 
  26   3   7       17.96       35.01     17.99 o 
  27   3   7       65.83       53.37     19.39 o 
  28   3   7      181.44      204.56     23.78 o 
  29   3   7       59.61       72.86     20.93 o 
  30   3   7        0.13        0.81     21.20 o 
   0   4   7      212.77      286.03     14.94 o 
   1   4   7       66.91      100.35      8.17 o 
   2   4   7     1307.82     1215.08     16.83 o 
   3   4   7      151.77      107.98      8.39 o 
   4   4   7       64.76       84.63      9.37 o 
   5   4   7      166.90      218.84     11.93 o 
   6   4   7       77.66       82.51      9.56 o 
   7   4   7      457.35      419.51     13.27 o 
   8   4   7       36.74       49.73      9.16 o 
   9   4   7      159.90      144.97     11.06 o 
  10   4   7     1403.86     1221.95     20.50 o 
  11   4   7        2.78       53.72     11.44 o 
  12   4   7     1335.42     1246.25     23.52 o 
  13   4   7        6.25       38.49     11.06 o 
  14   4   7      434.64      433.12     16.78 o 
  15   4   7      177.29      200.08     15.24 o 
  16   4   7      632.15      565.47     20.03 o 
  17   4   7      146.21      142.74     19.75 o 
  18   4   7      301.52      278.55     23.98 o 
  19   4   7      509.00      536.67     29.21 o 
  20   4   7       12.47       91.10     18.71 o 
  21   4   7      445.79      462.21     28.00 o 
  22   4   7      332.44      381.99     28.35 o 
  23   4   7        0.07       10.79     16.76 o 
  24   4   7      110.52      113.89     20.87 o 
  25   4   7        1.17       -1.28     16.44 o 
  26   4   7       21.82       23.13     19.19 o 
  27   4   7        1.22      -25.76     17.17 o 
  28   4   7        0.06      -13.48     17.19 o 
   1   5   7      124.92      138.90     12.10 o 
   2   5   7      188.37      258.84     14.15 o 
   3   5   7      124.21      132.25     13.07 o 
   4   5   7       85.99      152.32     12.45 o 
   5   5   7      352.73      426.53     16.05 o 
   6   5   7      353.15      319.63     15.47 o 
   7   5   7      320.21      354.16     16.02 o 
   8   5   7       16.76       36.50     10.22 o 
   9   5   7      454.85      476.00     20.30 o 
  10   5   7      141.11      194.10     14.72 o 
  11   5   7       44.78       30.20     12.71 o 
  12   5   7        4.94        8.34     11.96 o 
  13   5   7       99.51      121.83     15.64 o 
  14   5   7      173.10      224.85     18.08 o 
  15   5   7      663.52      620.55     21.56 o 
  16   5   7       17.42       54.23     15.46 o 
  17   5   7       53.43       92.36     17.66 o 
  18   5   7        0.56       18.31     14.95 o 
  19   5   7      784.76      732.76     26.74 o 
  20   5   7       77.84       68.57     19.96 o 
  21   5   7       12.83      -14.07     17.01 o 
  22   5   7       29.32       40.95     19.28 o 
  23   5   7        2.41      -14.42     17.32 o 
  24   5   7       11.79       -9.37     18.03 o 
  25   5   7       26.14       12.25     18.98 o 
  26   5   7        0.05       19.22     20.03 o 
   0   6   7      133.87      162.25     23.01 o 
   1   6   7       52.49       37.12     13.84 o 
   2   6   7       12.26        6.71     14.09 o 
   3   6   7        2.60       27.21     13.98 o 
   4   6   7        3.74        4.61     12.53 o 
   5   6   7      800.64      741.07     22.67 o 
   6   6   7      509.25      512.68     21.48 o 
   7   6   7       90.94      156.22     16.83 o 
   8   6   7      222.24      238.86     18.80 o 
   9   6   7        1.23        6.79     12.90 o 
  10   6   7       17.30        1.78     15.10 o 
  11   6   7      106.59      157.93     19.19 o 
  12   6   7      321.59      404.66     22.85 o 
  13   6   7      272.14      294.14     20.43 o 
  14   6   7       61.42       61.00     15.23 o 
  15   6   7        3.79       -4.50     13.55 o 
  16   6   7        0.95       -6.15     13.48 o 
  17   6   7        8.90      -10.16     17.32 o 
  18   6   7        2.06      -20.62     14.60 o 
  19   6   7        4.34        5.42     16.56 o 
  20   6   7       13.31       -8.55     16.87 o 
  21   6   7       16.11       12.94     17.24 o 
  22   6   7       20.66       37.18     18.98 o 
   1   7   7       25.17       17.03     18.40 o 
   2   7   7        0.28       -3.32     19.51 o 
   3   7   7       44.69       68.07     28.68 o 
   4   7   7       14.55       11.74     19.73 o 
   5   7   7        1.43       -1.31     17.85 o 
   6   7   7      140.03      177.84     22.66 o 
   7   7   7       92.19      125.04     20.51 o 
   8   7   7      142.03      165.63     18.88 o 
   9   7   7       26.08       13.97     16.58 o 
  10   7   7       58.86       32.95     17.44 o 
  11   7   7       16.70       12.14     16.89 o 
  12   7   7       56.05       40.15     18.49 o 
  13   7   7        2.82      -17.25     16.79 o 
  14   7   7       24.70        6.11     17.16 o 
  15   7   7        0.01      -10.80     16.12 o 
  16   7   7       16.43       17.36     17.61 o 
  17   7   7        0.97       -3.17     19.46 o 
   0   8   7      124.21      171.27     38.72 o 
   1   8   7        4.35       52.79     21.87 o 
   2   8   7      169.15      213.95     27.05 o 
   3   8   7        5.76       53.92     22.54 o 
   4   8   7       18.40       15.75     20.54 o 
   5   8   7        0.13      -18.18     19.70 o 
   6   8   7       20.99        6.79     20.42 o 
   7   8   7        3.06       15.05     19.63 o 
   8   8   7       70.43      127.52     29.52 o 
   0   0   8       54.46      546.07     40.69 o 
   1   0   8    18622.30    18756.63    376.46 o 
   2   0   8     2426.29     2414.11     70.97 o 
   3   0   8      249.46      442.75     41.61 o 
   4   0   8     4489.15     4377.16     77.83 o 
   5   0   8     2080.07     1733.54     80.76 o 
   6   0   8      432.61      466.51     32.81 o 
   7   0   8      566.62      494.42     17.28 o 
   8   0   8     1695.75     1486.92     28.29 o 
   9   0   8      307.45      253.24     15.43 o 
  10   0   8      492.43      457.20     14.34 o 
  11   0   8      309.34      348.39     20.03 o 
  12   0   8      159.47      169.75     17.23 o 
  13   0   8      481.27      395.01     20.72 o 
  14   0   8      422.59      372.13     21.69 o 
  15   0   8      364.55      323.27     23.33 o 
  16   0   8       67.99       69.63     16.25 o 
  17   0   8       18.42       55.55     16.83 o 
  18   0   8     4100.22     3959.13     76.98 o 
  19   0   8     1115.19     1213.16     45.55 o 
  20   0   8      538.18      559.67     28.08 o 
  21   0   8       96.71      131.41     27.61 o 
  22   0   8        5.16       55.34     18.73 o 
  23   0   8     1788.66     1567.23     46.63 o 
  24   0   8      172.58      298.40     28.07 o 
  25   0   8     1449.42     1378.24     43.76 o 
  26   0   8      114.29      212.40     27.45 o 
  27   0   8      255.82      288.98     30.36 o 
  28   0   8        7.72       25.36     21.04 o 
  29   0   8       75.04       81.69     23.91 o 
  30   0   8       15.95       13.08     21.83 o 
  31   0   8       72.82       83.73     25.41 o 
   1   1   8        1.81       -4.23      7.21 o 
   2   1   8      220.45      294.83     13.58 o 
   3   1   8     5658.90     5561.86     56.10 o 
   4   1   8     8126.14     7997.43     84.33 o 
   5   1   8      412.65      606.67     15.55 o 
   6   1   8     3628.98     3667.77     38.70 o 
   7   1   8      182.74      256.28     12.42 o 
   8   1   8      138.70      129.57     10.23 o 
   9   1   8       10.92        6.76      6.86 o 
  10   1   8      190.25      216.06     11.96 o 
  11   1   8      204.35      248.45     12.58 o 
  12   1   8      739.65      594.61     20.94 o 
  13   1   8        0.36       10.33     10.07 o 
  14   1   8      666.82      638.96     19.86 o 
  15   1   8      164.78      181.54     15.50 o 
  16   1   8      221.60      287.43     21.74 o 
  17   1   8      409.09      419.56     17.40 o 
  18   1   8      829.30      730.32     21.15 o 
  19   1   8      323.95      423.28     22.17 o 
  20   1   8      990.22      997.29     24.92 o 
  21   1   8      324.61      399.31     20.82 o 
  22   1   8       72.98       69.41     14.36 o 
  23   1   8        0.87      -17.53     11.69 o 
  24   1   8        6.77       -2.83     12.46 o 
  25   1   8        1.28      -17.00     12.87 o 
  26   1   8       46.89       86.21     17.73 o 
  27   1   8       66.56      149.13     21.05 o 
  28   1   8      363.15      419.14     30.32 o 
  29   1   8       94.14      131.37     22.60 o 
  30   1   8      335.64      360.07     30.23 o 
  31   1   8        1.77       47.39     21.42 o 
   0   2   8      396.55      332.89     17.63 o 
   1   2   8     1241.77     1186.70     20.33 o 
   2   2   8        4.74        9.50      6.91 o 
   3   2   8      134.44       96.95      9.23 o 
   4   2   8      162.92      145.42     10.21 o 
   5   2   8      203.01      192.77     11.16 o 
   6   2   8     2010.51     2025.49     25.67 o 
   7   2   8      219.10      270.40     12.63 o 
   8   2   8      179.72      247.81     12.39 o 
   9   2   8     3248.74     3232.19     34.53 o 
  10   2   8     1716.11     1592.54     23.44 o 
  11   2   8      562.86      542.35     15.11 o 
  12   2   8        0.30       -1.62      7.98 o 
  13   2   8      155.09      151.29     16.22 o 
  14   2   8      262.77      258.20     15.69 o 
  15   2   8       59.86       38.09     10.82 o 
  16   2   8       85.18       80.75     13.22 o 
  17   2   8        0.05      -14.55      9.70 o 
  18   2   8       53.37       39.25     12.10 o 
  19   2   8        0.04      -15.23     12.19 o 
  20   2   8       14.45       -6.03     12.46 o 
  21   2   8       10.89       34.61     14.11 o 
  22   2   8        0.39       -9.04     13.15 o 
  23   2   8       24.32       35.92     15.20 o 
  24   2   8      299.45      272.69     21.73 o 
  25   2   8      295.97      307.46     23.06 o 
  26   2   8      147.60      211.05     28.65 o 
  27   2   8       24.31       26.22     16.21 o 
  28   2   8        6.00       21.11     16.04 o 
  29   2   8        9.81        5.09     16.54 o 
  30   2   8        1.21       -4.02     15.72 o 
   1   3   8       85.32       97.46      8.21 o 
   2   3   8        3.62        4.25      6.23 o 
   3   3   8      336.89      320.52     10.80 o 
   4   3   8        1.47       19.38      6.82 o 
   5   3   8       48.80       77.51      8.19 o 
   6   3   8       10.11       28.70      7.19 o 
   7   3   8       25.51       57.22      8.10 o 
   8   3   8      252.11      339.61     15.12 o 
   9   3   8      146.97      164.26     10.68 o 
  10   3   8        3.82       18.90      9.16 o 
  11   3   8       13.90       -2.46      9.82 o 
  12   3   8      183.85      219.73     15.40 o 
  13   3   8      142.43      155.60     14.56 o 
  14   3   8       18.14       18.94     12.23 o 
  15   3   8        0.00      -12.11     11.51 o 
  16   3   8       25.58       13.89     12.93 o 
  17   3   8       27.75       45.27     14.35 o 
  18   3   8        1.63      -17.93     11.95 o 
  19   3   8       34.03       25.02     14.58 o 
  20   3   8       17.28       -8.63     13.37 o 
  21   3   8       58.40       49.67     15.86 o 
  22   3   8       38.43       47.83     15.21 o 
  23   3   8       91.63       87.30     19.29 o 
  24   3   8        2.15       -8.36     13.65 o 
  25   3   8       66.38       57.77     18.75 o 
  26   3   8       22.17       25.38     18.66 o 
  27   3   8       14.33       17.66     17.73 o 
  28   3   8        0.36        5.32     18.07 o 
  29   3   8        6.68       16.37     19.71 o 
   0   4   8      718.95      770.20     23.05 o 
   1   4   8      287.16      297.10     13.24 o 
   2   4   8      141.72      138.51      9.30 o 
   3   4   8      912.04      912.51     17.48 o 
   4   4   8       52.25       45.05      9.22 o 
   5   4   8      136.71      147.43     11.34 o 
   6   4   8      347.17      346.35     22.76 o 
   7   4   8      232.87      257.99     13.46 o 
   8   4   8        8.20       26.42      9.08 o 
   9   4   8      760.04      649.87     16.28 o 
  10   4   8        0.31       21.45     10.29 o 
  11   4   8      967.92      837.84     20.44 o 
  12   4   8      135.71      189.71     14.72 o 
  13   4   8      568.45      536.46     18.13 o 
  14   4   8      128.96      127.12     15.23 o 
  15   4   8       22.40       15.51     14.25 o 
  16   4   8       71.54       43.70     15.26 o 
  17   4   8        1.74        6.27     13.76 o 
  18   4   8       71.50       87.55     19.69 o 
  19   4   8        0.08        8.02     16.70 o 
  20   4   8        0.30       27.75     16.96 o 
  21   4   8      149.30      142.79     21.40 o 
  22   4   8       88.79       92.22     20.13 o 
  23   4   8       17.32       23.01     17.74 o 
  24   4   8        6.85       11.76     17.02 o 
  25   4   8       22.54       38.75     19.73 o 
  26   4   8        1.84      -12.28     17.19 o 
  27   4   8        3.97      -11.46     18.33 o 
   1   5   8       70.22       72.74     11.15 o 
   2   5   8      284.51      319.41     17.01 o 
   3   5   8       14.03       45.59     11.41 o 
   4   5   8     1068.18     1060.55     22.58 o 
   5   5   8      132.43      160.61     12.98 o 
   6   5   8      262.29      232.75     14.40 o 
   7   5   8        9.16       33.12     10.62 o 
   8   5   8      937.08      840.52     19.38 o 
   9   5   8        0.05       16.89     11.18 o 
  10   5   8      140.44      169.45     16.32 o 
  11   5   8       88.90       40.90     13.62 o 
  12   5   8       16.71       31.77     13.38 o 
  13   5   8       96.93      124.60     16.18 o 
  14   5   8       20.24       26.94     13.59 o 
  15   5   8       69.72      142.46     18.39 o 
  16   5   8      957.22      837.59     27.38 o 
  17   5   8        5.12       55.47     16.33 o 
  18   5   8      452.73      483.86     30.46 o 
  19   5   8       47.24       62.07     19.61 o 
  20   5   8        8.79       33.95     19.04 o 
  21   5   8       22.17       34.58     19.85 o 
  22   5   8       68.08       65.48     21.60 o 
  23   5   8        8.45       -1.78     19.11 o 
  24   5   8       29.59        9.57     20.00 o 
  25   5   8       34.84        1.62     20.23 o 
   0   6   8       29.21       54.82     20.58 o 
   1   6   8      417.27      474.01     22.84 o 
   2   6   8       31.55        0.64     12.79 o 
   3   6   8      226.74      202.86     19.16 o 
   4   6   8      123.24      128.04     17.29 o 
   5   6   8      235.22      293.73     19.96 o 
   6   6   8       10.37        4.00     13.49 o 
   7   6   8       79.77       99.97     16.48 o 
   8   6   8      253.39      305.19     20.46 o 
   9   6   8       29.83       22.99     16.29 o 
  10   6   8        3.09       19.63     15.94 o 
  11   6   8      340.86      386.79     24.89 o 
  12   6   8      277.37      340.62     24.12 o 
  13   6   8      217.04      291.86     21.08 o 
  14   6   8      249.89      301.79     21.48 o 
  15   6   8       28.95       48.31     17.14 o 
  16   6   8       78.98       91.20     19.07 o 
  17   6   8        0.23        0.93     16.10 o 
  18   6   8       64.02       61.70     18.98 o 
  19   6   8       43.98       41.37     18.12 o 
  20   6   8        2.07        8.17     17.77 o 
  21   6   8      208.25      177.71     26.06 o 
   1   7   8       53.83       53.39     20.27 o 
   2   7   8       51.07       41.59     20.41 o 
   3   7   8       49.92       33.65     20.20 o 
   4   7   8      131.90      103.25     22.86 o 
   5   7   8      119.17      129.94     22.90 o 
   6   7   8      140.42      241.43     28.78 o 
   7   7   8       67.37      120.17     24.04 o 
   8   7   8       58.15       43.06     29.98 o 
   9   7   8       54.83       40.67     18.85 o 
  10   7   8        0.33        1.50     16.95 o 
  11   7   8       10.65      -17.93     17.15 o 
  12   7   8       42.47       32.68     18.77 o 
  13   7   8       35.61       38.37     18.56 o 
  14   7   8       69.09       95.25     20.70 o 
  15   7   8      126.48      120.60     24.89 o 
   0   8   8       18.62       31.62     31.82 o 
   1   8   8      101.67      140.99     26.63 o 
   2   8   8       22.24       46.29     22.85 o 
   3   8   8        6.62        1.50     24.29 o 
   1   1   9      414.17      353.23     13.10 o 
   2   1   9       13.42        5.99      8.79 o 
   3   1   9       41.17       71.28     10.48 o 
   4   1   9     1415.86     1477.52     25.87 o 
   5   1   9        7.05       23.10     11.98 o 
   6   1   9     1066.96     1105.49     25.91 o 
   7   1   9      137.22      185.54     11.79 o 
   8   1   9      156.93      140.87     11.33 o 
   9   1   9      690.23      566.26     15.74 o 
  10   1   9        3.84       35.93      9.11 o 
  11   1   9      741.52      675.36     20.40 o 
  12   1   9      273.60      286.36     22.63 o 
  13   1   9       35.10       37.18     11.85 o 
  14   1   9      262.91      296.31     18.82 o 
  15   1   9      444.31      433.10     19.37 o 
  16   1   9       44.29       73.12     16.85 o 
  17   1   9      964.93      952.01     36.50 o 
  18   1   9      242.82      275.26     20.05 o 
  19   1   9      585.66      601.89     20.46 o 
  20   1   9      959.58      938.99     24.62 o 
  21   1   9      196.32      243.21     18.73 o 
  22   1   9       26.71       18.73     12.96 o 
  23   1   9        6.87       -8.94     12.63 o 
  24   1   9        6.90       -2.89     13.09 o 
  25   1   9       17.03       16.86     15.75 o 
  26   1   9      220.88      221.40     22.24 o 
  27   1   9        6.03       30.00     16.54 o 
  28   1   9      145.28      172.43     21.82 o 
  29   1   9        3.79       25.58     20.02 o 
  30   1   9       34.15       48.36     21.99 o 
   0   2   9      164.31      239.67     28.18 o 
   1   2   9     1224.18     1220.80     21.73 o 
   2   2   9      131.74      162.86     11.95 o 
   3   2   9      296.19      357.63     14.30 o 
   4   2   9      619.32      555.37     14.91 o 
   5   2   9       64.54      111.72     10.42 o 
   6   2   9      899.36      884.02     17.98 o 
   7   2   9        5.21       27.84      8.84 o 
   8   2   9       10.47       40.77     10.16 o 
   9   2   9     1100.42     1023.92     20.97 o 
  10   2   9     1466.48     1576.27     24.42 o 
  11   2   9     1199.23     1179.49     21.60 o 
  12   2   9      713.16      779.77     20.38 o 
  13   2   9     1712.52     1655.15     37.30 o 
  14   2   9      775.51      863.79     21.83 o 
  15   2   9      582.65      583.91     19.17 o 
  16   2   9       89.66      111.72     14.18 o 
  17   2   9       39.16       24.66     12.05 o 
  18   2   9      164.48      152.97     17.58 o 
  19   2   9      104.70      108.57     16.05 o 
  20   2   9      154.85      173.47     18.54 o 
  21   2   9      131.64      172.38     18.58 o 
  22   2   9      573.58      530.44     22.84 o 
  23   2   9      448.09      472.05     24.94 o 
  24   2   9      127.02      188.06     20.59 o 
  25   2   9       33.73       65.62     17.24 o 
  26   2   9       12.81       20.04     15.41 o 
  27   2   9      123.15      127.94     19.88 o 
  28   2   9       30.62       42.91     17.54 o 
  29   2   9       37.59       51.82     18.88 o 
   1   3   9        0.48      -10.31      6.87 o 
   2   3   9      361.38      381.45     13.37 o 
   3   3   9        0.12       30.81      8.08 o 
   4   3   9     1884.17     1787.41     23.57 o 
   5   3   9      238.93      383.87     12.99 o 
   6   3   9     3296.93     3232.72     33.08 o 
   7   3   9     1369.72     1405.84     21.14 o 
   8   3   9      728.13      725.09     15.98 o 
   9   3   9      726.51      646.60     17.45 o 
  10   3   9      518.75      492.94     17.58 o 
  11   3   9      201.80      214.62     17.43 o 
  12   3   9       89.31       69.79     13.14 o 
  13   3   9      153.83      181.00     18.08 o 
  14   3   9      522.26      515.10     21.27 o 
  15   3   9      686.71      653.70     23.49 o 
  16   3   9      729.23      722.07     24.48 o 
  17   3   9      637.80      672.75     23.90 o 
  18   3   9      991.81      920.33     38.39 o 
  19   3   9      101.03      139.15     18.04 o 
  20   3   9      233.70      297.04     22.47 o 
  21   3   9       98.74      124.35     18.15 o 
  22   3   9       73.37       99.55     18.21 o 
  23   3   9       98.99       95.25     17.95 o 
  24   3   9        0.01        0.64     15.33 o 
  25   3   9       99.21       88.75     19.13 o 
  26   3   9       77.54       61.04     28.47 o 
  27   3   9       37.81       15.57     19.23 o 
  28   3   9       23.54       54.20     21.65 o 
   0   4   9     1198.80      958.28     23.17 o 
   1   4   9       75.09      133.34     10.40 o 
   2   4   9      262.65      329.65     13.53 o 
   3   4   9        9.75       37.61      9.26 o 
   4   4   9      847.58      736.70     16.96 o 
   5   4   9        0.03       10.41      8.97 o 
   6   4   9      133.92       95.36     10.97 o 
   7   4   9       34.45       26.97      9.57 o 
   8   4   9      134.13      211.58     14.63 o 
   9   4   9      861.80      825.57     20.52 o 
  10   4   9        3.43       86.96     12.68 o 
  11   4   9     1440.98     1387.08     28.32 o 
  12   4   9      116.30      232.82     17.68 o 
  13   4   9     1409.60     1236.59     36.60 o 
  14   4   9       46.24       87.62     16.35 o 
  15   4   9      711.64      633.56     24.11 o 
  16   4   9        0.77       25.64     15.08 o 
  17   4   9       46.78       47.89     16.27 o 
  18   4   9      200.98      214.67     20.75 o 
  19   4   9       13.47       58.29     18.90 o 
  20   4   9      810.93      746.53     30.64 o 
  21   4   9        0.04       32.40     18.52 o 
  22   4   9      136.77      164.55     22.48 o 
  23   4   9      329.88      392.42     29.94 o 
  24   4   9       90.25       92.71     21.58 o 
  25   4   9       18.40       24.47     19.49 o 
  26   4   9       53.54       30.92     20.69 o 
   1   5   9       90.69       33.43     10.53 o 
   2   5   9       53.36       67.88     12.51 o 
   3   5   9       83.41      103.00     13.41 o 
   4   5   9       12.23        6.76     11.02 o 
   5   5   9       23.74       23.40     11.84 o 
   6   5   9       42.83       38.47     11.02 o 
   7   5   9        0.01       -2.49      9.65 o 
   8   5   9       39.71       24.57     11.95 o 
   9   5   9       26.70       27.43     12.15 o 
  10   5   9       59.88       65.62     13.63 o 
  11   5   9       39.54       41.02     14.09 o 
  12   5   9       12.98      -11.08     12.85 o 
  13   5   9       32.42       -0.80     12.76 o 
  14   5   9        3.12        4.61     15.14 o 
  15   5   9       80.81      117.56     18.22 o 
  16   5   9       34.18       54.96     18.45 o 
  17   5   9       31.30       36.37     19.79 o 
  18   5   9      127.94      131.35     22.89 o 
  19   5   9       14.32       32.30     19.37 o 
  20   5   9      184.30      189.21     25.53 o 
  21   5   9       12.26       45.99     20.89 o 
  22   5   9       17.48       -0.94     18.53 o 
  23   5   9        1.60      -12.73     18.60 o 
   0   6   9       49.05       34.06     20.40 o 
   1   6   9        0.01      -12.71     13.18 o 
   2   6   9       72.81       26.89     14.22 o 
   3   6   9       71.44      103.18     17.92 o 
   4   6   9       17.03       10.30     13.27 o 
   5   6   9       55.14       43.98     14.44 o 
   6   6   9       42.58       16.84     13.89 o 
   7   6   9        0.00      -21.78     14.52 o 
   8   6   9       19.74        5.63     15.74 o 
   9   6   9       11.64      -18.86     15.70 o 
  10   6   9       51.65       51.33     18.14 o 
  11   6   9       32.91       56.15     18.38 o 
  12   6   9      155.55      135.57     20.18 o 
  13   6   9        6.47       14.58     17.28 o 
  14   6   9        0.36        9.78     16.29 o 
  15   6   9       24.21        6.05     16.32 o 
  16   6   9        4.42       -2.92     16.80 o 
  17   6   9       11.64        4.17     17.53 o 
  18   6   9        7.31        4.98     17.12 o 
  19   6   9        8.82      -28.42     18.94 o 
   1   7   9        3.77        8.00     20.22 o 
   2   7   9       14.23      -18.65     17.71 o 
   3   7   9        7.65        2.42     19.29 o 
   4   7   9        0.01       -1.05     17.95 o 
   5   7   9       30.48        6.61     18.99 o 
   6   7   9        4.33        4.81     19.58 o 
   7   7   9       67.53       72.81     22.42 o 
   8   7   9       33.42       29.54     20.54 o 
   9   7   9       43.44       10.47     20.60 o 
  10   7   9       58.03       38.10     19.63 o 
  11   7   9       72.81       65.48     20.21 o 
  12   7   9       77.08       71.79     21.09 o 
  13   7   9        5.34      -21.91     17.87 o 
   0   0  10     1185.33     1250.69     59.42 o 
   1   0  10     1715.54     1555.24     46.40 o 
   2   0  10      116.79      173.53     23.14 o 
   3   0  10       54.78      125.69     21.41 o 
   4   0  10      365.96      392.00     27.74 o 
   5   0  10      859.35      788.54     34.51 o 
   6   0  10        5.38       34.32     19.78 o 
   7   0  10        1.23       32.67     11.89 o 
   8   0  10     1921.70     1705.69     44.66 o 
   9   0  10       98.62      194.23     29.64 o 
  10   0  10     2583.09     2364.55     60.42 o 
  11   0  10      180.24      359.53     28.43 o 
  12   0  10     4288.85     3916.50     82.41 o 
  13   0  10      267.53      523.04     76.60 o 
  14   0  10     3685.90     3545.12     94.33 o 
  15   0  10       65.26      233.95     24.33 o 
  16   0  10     1105.34     1027.55     35.51 o 
  17   0  10       54.44      107.64     21.14 o 
  18   0  10      410.75      403.83     31.60 o 
  19   0  10      211.07      241.05     25.70 o 
  20   0  10      421.28      433.96     29.84 o 
  21   0  10      701.35      643.78     31.89 o 
  22   0  10      337.25      407.41     31.97 o 
  23   0  10        7.58       34.71     21.26 o 
  24   0  10      375.21      397.66     34.32 o 
  25   0  10        0.63       46.11     21.98 o 
  26   0  10      123.11      132.23     26.08 o 
  27   0  10       67.90       65.63     23.22 o 
  28   0  10       22.16       40.77     23.62 o 
  29   0  10       12.36       17.67     23.00 o 
   1   1  10      105.59       72.64     10.16 o 
   2   1  10      124.81      183.35     14.26 o 
   3   1  10     1510.73     1357.48     26.12 o 
   4   1  10      214.16      306.75     22.70 o 
   5   1  10     1543.64     1405.38     26.52 o 
   6   1  10       74.40      181.09     14.34 o 
   7   1  10     1393.20     1297.80     25.64 o 
   8   1  10      288.27      305.71     16.85 o 
   9   1  10      537.88      553.89     16.83 o 
  10   1  10      166.47      179.83     16.19 o 
  11   1  10      101.85      134.18     14.99 o 
  12   1  10      254.40      340.20     19.77 o 
  13   1  10      271.45      293.75     19.18 o 
  14   1  10       59.84       94.43     14.85 o 
  15   1  10      972.06      935.36     26.57 o 
  16   1  10      268.82      401.53     24.62 o 
  17   1  10     1000.65     1014.06     27.67 o 
  18   1  10      190.32      237.03     19.87 o 
  19   1  10      322.87      353.91     22.73 o 
  20   1  10      162.09      199.40     19.59 o 
  21   1  10      380.10      445.43     25.45 o 
  22   1  10        4.14        6.80     14.45 o 
  23   1  10       12.46       10.14     15.19 o 
  24   1  10        0.96      -21.38     14.25 o 
  25   1  10       34.75       37.93     16.88 o 
  26   1  10        3.71       12.06     16.77 o 
  27   1  10      169.18      149.39     21.39 o 
  28   1  10        9.15       52.26     18.67 o 
  29   1  10      221.81      292.91     29.08 o 
   0   2  10     1572.13     1450.78     50.48 o 
   1   2  10      218.55      305.56     15.46 o 
   2   2  10     1426.87     1395.50     29.77 o 
   3   2  10      205.77      267.06     16.82 o 
   4   2  10      130.49      152.90     13.98 o 
   5   2  10       13.00        4.06      9.13 o 
   6   2  10       49.37       95.04     11.09 o 
   7   2  10      740.99      767.51     18.19 o 
   8   2  10      747.93      634.93     17.17 o 
   9   2  10        1.13       34.91     10.17 o 
  10   2  10      432.08      433.38     15.75 o 
  11   2  10      622.73      549.12     18.54 o 
  12   2  10        1.25       25.46     12.11 o 
  13   2  10      505.42      461.47     18.66 o 
  14   2  10       43.94       72.43     13.41 o 
  15   2  10      590.46      527.85     19.45 o 
  16   2  10       66.73       74.19     13.68 o 
  17   2  10      167.35      139.85     17.69 o 
  18   2  10       49.72       65.57     15.80 o 
  19   2  10        8.07       12.47     13.81 o 
  20   2  10      170.80      169.62     18.95 o 
  21   2  10        0.02        3.34     13.66 o 
  22   2  10       32.34       51.14     15.39 o 
  23   2  10       76.51       60.28     17.23 o 
  24   2  10       45.08       46.63     17.11 o 
  25   2  10      111.51      138.89     20.80 o 
  26   2  10       39.75       40.78     17.59 o 
  27   2  10       37.45       63.42     18.56 o 
  28   2  10        9.59       13.12     17.33 o 
   1   3  10        5.86        4.12     10.06 o 
   2   3  10       15.23        5.65     10.16 o 
   3   3  10       90.93       70.83     10.96 o 
   4   3  10        4.08       10.70      9.55 o 
   5   3  10       28.47       28.88     10.44 o 
   6   3  10       76.37       98.08     12.08 o 
   7   3  10      355.37      368.61     16.94 o 
   8   3  10      194.90      196.67     14.43 o 
   9   3  10       32.09        6.70     10.43 o 
  10   3  10       18.71       18.76     11.55 o 
  11   3  10       84.68      114.85     16.22 o 
  12   3  10       21.38       11.29     13.53 o 
  13   3  10        1.70       -9.80     12.97 o 
  14   3  10        0.82        5.50     12.74 o 
  15   3  10       15.63       30.83     14.78 o 
  16   3  10       33.07       19.17     14.19 o 
  17   3  10      141.47      168.37     18.97 o 
  18   3  10        3.16        9.01     14.24 o 
  19   3  10       14.28       26.05     15.60 o 
  20   3  10       48.57       52.87     16.64 o 
  21   3  10        2.75       -4.49     14.46 o 
  22   3  10       76.73       62.35     17.40 o 
  23   3  10       45.10       25.58     16.26 o 
  24   3  10        0.52       -6.41     15.03 o 
  25   3  10        0.00       -1.89     16.47 o 
  26   3  10       22.04       -9.64     18.91 o 
  27   3  10        0.72       -5.86     18.77 o 
   0   4  10      962.07      956.54     27.10 o 
   1   4  10      109.90      160.00     11.73 o 
   2   4  10      208.92      137.43     11.99 o 
   3   4  10       68.89       76.58     10.84 o 
   4   4  10      267.96      238.18     14.15 o 
   5   4  10       10.56        2.56      9.28 o 
   6   4  10        6.26       -6.88      9.93 o 
   7   4  10       20.69       -1.26     12.00 o 
   8   4  10       68.08       48.49     13.56 o 
   9   4  10       13.33        4.14     12.59 o 
  10   4  10      144.27      136.28     16.40 o 
  11   4  10      103.89      147.40     16.36 o 
  12   4  10      367.92      422.98     28.88 o 
  13   4  10      125.39      165.92     18.39 o 
  14   4  10      194.04      204.67     20.25 o 
  15   4  10      120.79      154.69     30.21 o 
  16   4  10      190.80      249.45     22.25 o 
  17   4  10        4.54       17.94     15.99 o 
  18   4  10       13.56       25.57     16.13 o 
  19   4  10       40.01       72.35     20.73 o 
  20   4  10      307.71      331.90     28.09 o 
  21   4  10      108.68      163.58     23.20 o 
  22   4  10       47.07       56.19     20.38 o 
  23   4  10       37.87       40.40     20.73 o 
  24   4  10        5.51       25.49     21.09 o 
  25   4  10        1.41        3.61     20.30 o 
   1   5  10        3.28       11.64     11.26 o 
   2   5  10      502.40      478.59     18.37 o 
   3   5  10      377.76      402.23     18.57 o 
   4   5  10      278.27      275.53     17.02 o 
   5   5  10      230.11      241.53     16.63 o 
   6   5  10       11.80       25.55     11.68 o 
   7   5  10      432.76      439.11     19.99 o 
   8   5  10      123.54      162.69     16.89 o 
   9   5  10      316.04      305.91     18.41 o 
  10   5  10      165.18      180.70     16.37 o 
  11   5  10        4.99        3.19     12.81 o 
  12   5  10       86.42       68.40     19.54 o 
  13   5  10       20.05        5.79     17.76 o 
  14   5  10       42.36       66.58     20.10 o 
  15   5  10      166.42      195.62     23.56 o 
  16   5  10        1.49       11.07     18.42 o 
  17   5  10      389.23      387.30     30.06 o 
  18   5  10        9.65       17.62     19.23 o 
  19   5  10       77.06      108.03     23.04 o 
  20   5  10       60.52       38.96     20.55 o 
  21   5  10       51.15       26.17     21.62 o 
  22   5  10        0.00      -17.37     20.36 o 
   0   6  10      409.32      392.53     36.99 o 
   1   6  10        0.75       -8.47     13.89 o 
   2   6  10      145.03      179.69     18.40 o 
   3   6  10      122.13      102.84     16.81 o 
   4   6  10      120.89       97.66     18.03 o 
   5   6  10       10.62      -14.87     13.25 o 
   6   6  10       13.05        1.39     16.04 o 
   7   6  10        5.95       -6.52     16.40 o 
   8   6  10      141.40      114.99     19.99 o 
   9   6  10        9.08       17.12     17.27 o 
  10   6  10      126.22      132.08     20.49 o 
  11   6  10       19.33       37.49     17.50 o 
  12   6  10      331.14      390.52     38.60 o 
  13   6  10       57.60       66.30     21.67 o 
  14   6  10      102.93      118.53     23.39 o 
  15   6  10       11.05       -2.85     18.83 o 
  16   6  10       40.64       19.48     20.56 o 
  17   6  10        0.16       -9.84     19.25 o 
   1   7  10       80.85       53.84     20.62 o 
   2   7  10        0.01       29.94     20.34 o 
   3   7  10      192.69      236.29     27.52 o 
   4   7  10       10.53        2.22     20.49 o 
   5   7  10      246.11      256.82     32.62 o 
   6   7  10       32.97       -9.20     19.90 o 
   7   7  10      120.25      107.77     24.21 o 
   8   7  10       26.82        1.61     21.12 o 
   9   7  10        7.04        6.27     20.83 o 
  10   7  10        0.19      -30.30     20.20 o 
   1   1  11        8.24      -12.98      8.65 o 
   2   1  11        4.25       -8.06      8.98 o 
   3   1  11       41.44       62.89     12.80 o 
   4   1  11      233.04      202.96     15.81 o 
   5   1  11       29.24       41.53     11.94 o 
   6   1  11       70.81      102.56     13.48 o 
   7   1  11     2237.70     1953.80     33.56 o 
   8   1  11      116.99      172.26     15.66 o 
   9   1  11      202.89      246.50     20.89 o 
  10   1  11       59.49       69.70     16.64 o 
  11   1  11       96.55      113.62     18.28 o 
  12   1  11      149.37      154.36     16.79 o 
  13   1  11        8.31       13.49     13.07 o 
  14   1  11        0.29        9.20     13.03 o 
  15   1  11      114.47       93.61     16.76 o 
  16   1  11       57.45       50.55     15.39 o 
  17   1  11      224.87      293.13     21.81 o 
  18   1  11       40.09       44.83     15.25 o 
  19   1  11      222.26      211.09     20.20 o 
  20   1  11      172.80      184.35     19.94 o 
  21   1  11      366.02      404.89     25.35 o 
  22   1  11        0.04      -13.43     15.78 o 
  23   1  11       11.59        0.55     16.54 o 
  24   1  11        3.74      -12.95     16.74 o 
  25   1  11       18.80       -5.63     17.52 o 
  26   1  11       50.99       60.30     20.95 o 
  27   1  11       69.72       61.17     21.96 o 
  28   1  11      110.57      144.48     25.79 o 
   0   2  11       92.15      110.25     18.65 o 
   1   2  11      317.98      334.16     16.51 o 
   2   2  11      136.88      148.92     13.85 o 
   3   2  11       64.57       53.17     11.36 o 
   4   2  11        2.11       -9.03     10.04 o 
   5   2  11       43.41       37.16     11.69 o 
   6   2  11      382.49      367.61     18.13 o 
   7   2  11      200.19      239.84     16.02 o 
   8   2  11        9.93       41.06     11.13 o 
   9   2  11      602.92      717.11     21.33 o 
  10   2  11     1391.46     1278.39     30.23 o 
  11   2  11      233.74      391.20     19.23 o 
  12   2  11     1844.36     1701.61     31.41 o 
  13   2  11      119.36      311.73     19.08 o 
  14   2  11     1617.80     1443.97     29.68 o 
  15   2  11       37.37      126.82     15.59 o 
  16   2  11      358.17      359.21     22.71 o 
  17   2  11       16.34      -10.36     13.08 o 
  18   2  11        1.09      -18.85     12.57 o 
  19   2  11       17.00      -15.94     13.09 o 
  20   2  11      106.32       67.95     17.02 o 
  21   2  11       67.48       75.81     17.95 o 
  22   2  11        4.39        9.85     15.23 o 
  23   2  11       68.25       85.20     18.67 o 
  24   2  11       27.73       39.42     17.61 o 
  25   2  11       86.96       75.35     18.58 o 
  26   2  11        1.60        4.23     15.63 o 
  27   2  11        0.76       -3.94     16.65 o 
   1   3  11       27.54        2.68     10.85 o 
   2   3  11      430.58      410.20     19.68 o 
   3   3  11      196.80      205.75     16.04 o 
   4   3  11      138.13      186.23     15.43 o 
   5   3  11      439.66      430.11     17.26 o 
   6   3  11     1263.65     1108.59     24.47 o 
   7   3  11      338.28      449.13     18.78 o 
   8   3  11       83.79       92.36     13.07 o 
   9   3  11      167.81      146.26     15.57 o 
  10   3  11        0.04       -0.64     13.16 o 
  11   3  11       21.91       -4.02     13.19 o 
  12   3  11       50.94       25.55     14.73 o 
  13   3  11       63.56       68.17     15.82 o 
  14   3  11      632.82      618.46     25.29 o 
  15   3  11      125.74      166.39     18.96 o 
  16   3  11      182.40      208.02     19.64 o 
  17   3  11      376.23      418.73     25.25 o 
  18   3  11      156.18      232.16     21.51 o 
  19   3  11      156.16      158.71     20.21 o 
  20   3  11       67.06       67.04     17.33 o 
  21   3  11        8.49       32.61     17.14 o 
  22   3  11        5.23       14.00     17.29 o 
  23   3  11        3.28       -7.98     15.63 o 
  24   3  11       47.36       18.55     17.22 o 
  25   3  11       51.81       53.61     18.61 o 
   0   4  11       30.55      109.85     20.10 o 
   1   4  11      223.43      272.95     19.43 o 
   2   4  11      351.23      451.59     22.97 o 
   3   4  11      169.57      140.58     15.53 o 
   4   4  11        2.27        6.52     12.63 o 
   5   4  11       35.85       35.81     13.06 o 
   6   4  11        0.28       -9.02     11.36 o 
   7   4  11       41.11       21.37     13.41 o 
   8   4  11       34.78       -3.09     12.24 o 
   9   4  11       29.57       20.31     12.85 o 
  10   4  11      249.62      259.69     24.38 o 
  11   4  11      358.14      355.91     26.94 o 
  12   4  11      104.29      166.35     19.29 o 
  13   4  11      225.86      247.33     21.99 o 
  14   4  11        0.77       27.47     16.24 o 
  15   4  11      238.85      287.41     23.20 o 
  16   4  11       16.16       16.23     17.34 o 
  17   4  11       23.63       21.53     17.16 o 
  18   4  11       56.60       53.01     17.48 o 
  19   4  11      130.43       98.86     21.85 o 
  20   4  11       27.28       40.97     20.14 o 
  21   4  11      197.89      243.37     30.45 o 
  22   4  11      139.56      178.83     25.42 o 
  23   4  11       88.91      148.40     26.34 o 
   1   5  11      140.62      207.85     19.74 o 
   2   5  11      175.43      203.69     16.53 o 
   3   5  11       19.55        9.30     12.07 o 
   4   5  11       65.03       55.26     13.28 o 
   5   5  11      176.64      149.05     17.38 o 
   6   5  11        0.26      -17.03     12.80 o 
   7   5  11       45.12       70.63     15.68 o 
   8   5  11      267.90      238.85     19.77 o 
   9   5  11        0.90       23.70     15.07 o 
  10   5  11      194.93      219.93     19.60 o 
  11   5  11       68.33       83.10     18.36 o 
  12   5  11       31.50       15.86     18.52 o 
  13   5  11       24.93       41.61     21.40 o 
  14   5  11       31.77       38.93     19.91 o 
  15   5  11        8.98       26.05     19.56 o 
  16   5  11      136.65       96.88     22.61 o 
  17   5  11        1.59       23.00     19.81 o 
  18   5  11      253.22      351.28     30.79 o 
  19   5  11       97.44      109.04     23.05 o 
  20   5  11       67.54       66.00     24.65 o 
   0   6  11        4.43      -26.64     19.49 o 
   1   6  11        1.45      -19.94     13.29 o 
   2   6  11        0.11      -18.49     14.40 o 
   3   6  11       12.76        9.73     15.04 o 
   4   6  11      279.23      236.93     30.04 o 
   5   6  11       56.38       45.24     19.39 o 
   6   6  11       95.76       93.88     19.33 o 
   7   6  11       10.48       -0.28     16.79 o 
   8   6  11       81.97       58.58     18.59 o 
   9   6  11       24.09       -3.40     17.12 o 
  10   6  11       23.04       39.63     18.06 o 
  11   6  11       68.05       84.96     22.74 o 
  12   6  11      202.28      224.71     31.80 o 
  13   6  11       27.34       59.71     25.85 o 
  14   6  11       13.02      -10.35     23.51 o 
  15   6  11       38.15       19.89     24.75 o 
   1   7  11        7.60      -14.85     20.72 o 
   2   7  11       17.90        5.70     23.27 o 
   3   7  11       15.69        8.96     25.65 o 
   4   7  11        0.64      -10.36     23.60 o 
   5   7  11        0.13        2.63     21.41 o 
   6   7  11        9.95      -21.19     20.45 o 
   0   0  12      751.32      717.15     53.51 o 
   1   0  12      107.09      104.62     24.45 o 
   2   0  12      501.54      451.08     32.76 o 
   3   0  12      117.88      139.27     27.32 o 
   4   0  12      302.56      289.06     31.43 o 
   5   0  12        0.35        1.43     21.11 o 
   6   0  12      259.12      188.72     20.33 o 
   7   0  12     1461.90     1211.22     46.91 o 
   8   0  12      152.33      288.05     32.54 o 
   9   0  12     1475.98     1511.94     71.46 o 
  10   0  12      734.79      657.09     65.48 o 
  11   0  12      651.55      633.28     37.61 o 
  12   0  12      775.71      730.36     40.16 o 
  13   0  12       67.96      129.54     27.81 o 
  14   0  12      386.82      445.67     39.11 o 
  15   0  12       55.23       27.20     24.13 o 
  16   0  12        4.89       39.57     25.61 o 
  17   0  12      716.32      715.57     45.55 o 
  18   0  12      817.52      831.20     61.96 o 
  19   0  12        8.34       30.17     24.95 o 
  20   0  12       28.93        2.39     31.61 o 
  21   0  12       25.85       -2.40     24.64 o 
  22   0  12      101.10      108.82     31.24 o 
  23   0  12      188.96      177.64     27.31 o 
  24   0  12      141.50      196.17     28.72 o 
  25   0  12      198.32      278.77     44.83 o 
  26   0  12       83.03       70.73     25.22 o 
   1   1  12       77.40       73.15     12.53 o 
   2   1  12      769.17      716.16     27.20 o 
   3   1  12       10.48      111.19     15.51 o 
   4   1  12     1829.16     1653.30     32.20 o 
   5   1  12      648.02      713.64     22.60 o 
   6   1  12      208.93      286.33     22.55 o 
   7   1  12      102.82      105.42     18.35 o 
   8   1  12      122.47      131.58     19.04 o 
   9   1  12      167.11      197.51     21.72 o 
  10   1  12       45.52       77.39     18.09 o 
  11   1  12      111.86      105.12     18.74 o 
  12   1  12       79.67       72.03     17.89 o 
  13   1  12       63.16       66.36     18.06 o 
  14   1  12       93.74      102.71     18.69 o 
  15   1  12        3.19       -6.41     13.55 o 
  16   1  12      351.52      355.11     23.50 o 
  17   1  12      233.18      230.96     20.65 o 
  18   1  12       30.20       24.25     14.76 o 
  19   1  12      135.88      164.19     20.43 o 
  20   1  12       61.90       58.78     18.34 o 
  21   1  12        1.23        7.59     16.45 o 
  22   1  12      146.05      139.42     28.03 o 
  23   1  12        1.60      -25.45     16.96 o 
  24   1  12        0.31       21.26     19.39 o 
  25   1  12        2.08        6.07     19.39 o 
  26   1  12       54.08       62.36     22.94 o 
   0   2  12      288.90      361.45     25.14 o 
   1   2  12      373.72      450.49     18.69 o 
   2   2  12       49.81       59.46     12.58 o 
   3   2  12      113.82       84.60     13.69 o 
   4   2  12       89.08      101.71     14.08 o 
   5   2  12       23.67       -0.21     11.50 o 
   6   2  12        8.04       28.30     12.08 o 
   7   2  12      218.21      310.89     18.36 o 
   8   2  12      902.96      941.11     26.63 o 
   9   2  12      837.87      781.04     25.15 o 
  10   2  12      269.91      359.79     20.23 o 
  11   2  12      253.86      261.45     18.91 o 
  12   2  12       73.47       69.56     14.49 o 
  13   2  12      189.35      222.53     18.46 o 
  14   2  12        2.39       10.05     13.06 o 
  15   2  12      197.46      194.86     19.48 o 
  16   2  12        0.10      -17.87     13.28 o 
  17   2  12        4.18       -7.72     13.66 o 
  18   2  12       54.73       60.86     16.98 o 
  19   2  12        4.80      -19.93     14.25 o 
  20   2  12       27.29       25.82     15.95 o 
  21   2  12       54.49       45.02     17.32 o 
  22   2  12       70.65       59.14     17.76 o 
  23   2  12        8.77       18.00     17.34 o 
  24   2  12        4.12       -8.41     15.92 o 
  25   2  12        0.04       -1.01     16.74 o 
   1   3  12        0.05      -16.35     11.37 o 
   2   3  12       28.92       46.65     13.33 o 
   3   3  12       85.82       62.64     13.98 o 
   4   3  12        0.27      -11.53     11.35 o 
   5   3  12       68.22       82.21     13.71 o 
   6   3  12        1.72       -0.87     11.85 o 
   7   3  12        1.33       -1.14     11.45 o 
   8   3  12       39.43       26.82     15.01 o 
   9   3  12       10.40       15.42     14.37 o 
  10   3  12      134.64      122.95     18.08 o 
  11   3  12       51.00       48.33     15.38 o 
  12   3  12        1.78        7.67     14.87 o 
  13   3  12        9.38       11.83     14.63 o 
  14   3  12       44.67       46.79     15.87 o 
  15   3  12       38.76        9.26     15.36 o 
  16   3  12       17.17       15.72     15.74 o 
  17   3  12       17.26        1.41     14.87 o 
  18   3  12       38.52       39.62     17.22 o 
  19   3  12       20.22        8.53     16.67 o 
  20   3  12       10.56      -10.80     15.98 o 
  21   3  12       25.10        8.43     16.82 o 
  22   3  12        1.67       -1.85     16.85 o 
  23   3  12       17.93       -4.56     16.69 o 
  24   3  12        1.13       -1.50     17.50 o 
   0   4  12        8.60       98.50     27.02 o 
   1   4  12      420.73      441.41     23.99 o 
   2   4  12        6.06       12.50     15.00 o 
   3   4  12       63.28       52.43     15.69 o 
   4   4  12        9.78      -19.14     12.76 o 
   5   4  12       78.93       55.82     14.68 o 
   6   4  12       94.08      118.69     16.02 o 
   7   4  12      137.05      165.16     17.27 o 
   8   4  12      136.62      163.65     17.70 o 
   9   4  12       82.63       59.80     16.69 o 
  10   4  12       20.94       12.41     15.73 o 
  11   4  12       40.93       40.25     16.96 o 
  12   4  12       10.12       22.96     16.59 o 
  13   4  12       10.36       -1.44     15.50 o 
  14   4  12        3.90        2.51     16.23 o 
  15   4  12        3.46        8.09     16.92 o 
  16   4  12       41.65        8.08     16.45 o 
  17   4  12        5.04       -3.77     16.54 o 
  18   4  12       45.35       30.87     17.96 o 
  19   4  12        0.03       -2.70     16.87 o 
  20   4  12        6.28      -15.38     18.05 o 
  21   4  12        0.16      -12.38     18.87 o 
   1   5  12       45.70       47.93     19.93 o 
   2   5  12        5.61       -2.71     17.54 o 
   3   5  12       94.50      150.87     35.99 o 
   4   5  12      536.30      576.77     26.15 o 
   5   5  12        2.65       14.93     16.00 o 
   6   5  12      207.72      163.29     21.36 o 
   7   5  12       21.27       29.27     16.95 o 
   8   5  12      222.56      230.55     22.66 o 
   9   5  12        2.02      -14.84     16.10 o 
  10   5  12        7.45       11.71     17.64 o 
  11   5  12        0.47       -4.11     16.70 o 
  12   5  12       93.51       97.05     20.01 o 
  13   5  12       19.67       19.95     19.71 o 
  14   5  12        3.38        4.13     19.03 o 
  15   5  12       17.21       13.29     20.91 o 
  16   5  12       52.69       34.03     21.46 o 
  17   5  12       24.33       11.00     20.88 o 
  18   5  12      118.14      113.01     24.67 o 
   0   6  12        2.04       17.77     22.91 o 
   1   6  12      241.94      226.71     22.72 o 
   2   6  12       14.63        4.84     15.54 o 
   3   6  12       27.75      -21.03     17.24 o 
   4   6  12       51.72       32.18     18.88 o 
   5   6  12       22.43       -2.16     19.06 o 
   6   6  12       15.13      -24.83     16.56 o 
   7   6  12       51.53       12.04     20.84 o 
   8   6  12       13.00       -9.57     20.82 o 
   9   6  12       68.67       49.35     26.98 o 
  10   6  12       18.76        2.23     25.41 o 
  11   6  12      180.62      134.64     31.02 o 
  12   6  12        1.26       52.41     27.44 o 
   1   1  13       41.31       15.39     11.38 o 
   2   1  13      126.43      159.32     16.34 o 
   3   1  13       17.02       12.95     11.81 o 
   4   1  13       19.47       63.39     12.98 o 
   5   1  13        0.05       17.58     13.87 o 
   6   1  13      406.64      459.99     27.95 o 
   7   1  13       19.28       36.94     17.41 o 
   8   1  13       11.56        2.26     16.93 o 
   9   1  13       31.16       31.18     16.85 o 
  10   1  13      284.72      285.76     24.33 o 
  11   1  13       23.39       28.82     16.64 o 
  12   1  13       93.28       74.70     19.70 o 
  13   1  13        0.06      -17.29     15.15 o 
  14   1  13        7.09      -23.80     15.87 o 
  15   1  13        6.09       -6.76     16.74 o 
  16   1  13      109.51      127.94     21.64 o 
  17   1  13       63.71       80.54     19.67 o 
  18   1  13      121.31      125.16     22.10 o 
  19   1  13      157.07      177.16     21.69 o 
  20   1  13        9.86       22.21     16.61 o 
  21   1  13        9.06       11.47     18.79 o 
  22   1  13        1.06      -21.20     17.37 o 
  23   1  13        1.02       -7.45     21.01 o 
  24   1  13        0.02      -26.70     18.96 o 
   0   2  13      142.49      134.98     21.36 o 
   1   2  13      141.73      145.14     15.63 o 
   2   2  13      209.52      269.73     18.21 o 
   3   2  13        7.67       -0.64     11.66 o 
   4   2  13        5.75        6.31     12.16 o 
   5   2  13      461.65      465.57     20.22 o 
   6   2  13        3.55       45.33     15.06 o 
   7   2  13      171.52      204.05     19.26 o 
   8   2  13        4.09       40.30     14.48 o 
   9   2  13       62.55       87.90     16.67 o 
  10   2  13      265.26      326.28     22.49 o 
  11   2  13       13.30       27.08     14.82 o 
  12   2  13       96.84      106.29     17.73 o 
  13   2  13        6.42       15.09     13.83 o 
  14   2  13      117.36      142.86     18.67 o 
  15   2  13       11.79       20.15     15.76 o 
  16   2  13        4.87       -2.49     15.24 o 
  17   2  13       13.71       -4.26     15.42 o 
  18   2  13       97.03       79.87     20.19 o 
  19   2  13       10.35       18.34     16.83 o 
  20   2  13       37.90       46.86     17.82 o 
  21   2  13       25.04       33.69     19.13 o 
  22   2  13       96.84       74.28     19.31 o 
  23   2  13        4.11        4.04     17.51 o 
   1   3  13        6.80       -8.70     12.14 o 
   2   3  13      107.66      108.89     15.16 o 
   3   3  13      202.21      265.11     20.21 o 
   4   3  13      210.22      270.90     18.85 o 
   5   3  13      490.23      491.68     21.16 o 
   6   3  13      172.18      221.53     17.93 o 
   7   3  13      348.41      388.19     26.60 o 
   8   3  13        8.45       17.40     16.61 o 
   9   3  13       40.10       39.13     17.55 o 
  10   3  13       13.17      -15.74     14.73 o 
  11   3  13        0.49      -21.30     14.20 o 
  12   3  13        4.77      -11.31     14.07 o 
  13   3  13      132.93      131.15     19.80 o 
  14   3  13        1.01       24.02     15.65 o 
  15   3  13      124.33      125.35     19.61 o 
  16   3  13        1.90       19.61     16.57 o 
  17   3  13      213.60      247.32     23.05 o 
  18   3  13       79.53       80.03     19.67 o 
  19   3  13       91.19      109.91     26.61 o 
  20   3  13       87.14       74.02     19.40 o 
  21   3  13        0.93      -16.35     16.91 o 
  22   3  13        6.25       -1.22     17.71 o 
   0   4  13      171.06      177.45     30.99 o 
   1   4  13       67.50       72.53     19.29 o 
   2   4  13        0.41      -13.22     14.06 o 
   3   4  13       35.41       -3.91     14.69 o 
   4   4  13        0.26      -21.30     14.20 o 
   5   4  13        0.10      -14.27     14.92 o 
   6   4  13       31.97        5.77     15.63 o 
   7   4  13       17.81       -4.89     14.93 o 
   8   4  13      182.58      206.99     21.05 o 
   9   4  13      198.33      279.58     23.31 o 
  10   4  13      448.77      473.26     27.60 o 
  11   4  13      141.49      215.88     22.83 o 
  12   4  13      578.29      596.83     30.57 o 
  13   4  13       73.84      183.39     21.91 o 
  14   4  13      426.32      473.80     29.06 o 
  15   4  13       24.20       64.64     19.35 o 
  16   4  13       89.47       91.92     20.45 o 
  17   4  13       12.86       25.80     18.41 o 
  18   4  13        0.09       -5.16     17.93 o 
  19   4  13       23.30       17.43     18.05 o 
   1   5  13       24.14       -5.68     19.21 o 
   2   5  13        6.78      -27.11     18.07 o 
   3   5  13       13.52      -27.20     18.13 o 
   4   5  13        3.21      -13.53     18.45 o 
   5   5  13       60.18       50.41     21.78 o 
   6   5  13      103.69       85.69     19.96 o 
   7   5  13      136.81      117.87     23.06 o 
   8   5  13       12.24        4.40     20.19 o 
   9   5  13       94.10       77.19     23.01 o 
  10   5  13        0.41       -5.26     17.43 o 
  11   5  13       27.60       20.65     17.90 o 
  12   5  13        6.99       -6.68     18.12 o 
  13   5  13        7.48       -7.09     19.94 o 
  14   5  13        0.29        7.83     20.29 o 
  15   5  13       44.40       33.76     22.40 o 
   0   6  13       81.99       45.05     33.35 o 
   1   6  13        0.15      -31.14     20.76 o 
   2   6  13       12.13      -32.57     21.72 o 
   3   6  13       16.07      -31.75     21.16 o 
   4   6  13        5.08      -31.52     21.01 o 
   5   6  13       34.23      -36.09     24.06 o 
   6   6  13       12.18      -27.60     23.59 o 
   7   6  13        0.64      -34.78     23.19 o 
   0   0  14      163.04      114.48     41.68 o 
   1   0  14       11.18       20.07     25.14 o 
   2   0  14       57.18       51.47     26.77 o 
   3   0  14        7.32       41.61     29.50 o 
   4   0  14      534.23      506.00     39.46 o 
   5   0  14        2.98       51.87     25.81 o 
   6   0  14        2.10      -26.93     22.05 o 
   7   0  14        0.03       22.90     22.35 o 
   8   0  14      311.91      310.75     37.12 o 
   9   0  14       78.51      152.84     30.01 o 
  10   0  14      238.57      244.42     33.96 o 
  11   0  14      270.27      357.80     38.58 o 
  12   0  14      247.44      324.89     59.84 o 
  13   0  14      163.08      185.50     33.46 o 
  14   0  14       29.16       58.62     27.81 o 
  15   0  14      334.88      307.27     38.62 o 
  16   0  14        3.88       22.84     26.48 o 
  17   0  14       95.19      143.69     33.72 o 
  18   0  14      141.45      163.17     35.25 o 
  19   0  14      103.96      175.89     35.01 o 
  20   0  14      222.74      318.73     40.20 o 
  21   0  14        1.38        3.14     27.91 o 
  22   0  14      112.71       87.48     34.68 o 
  23   0  14      102.73      108.28     53.09 o 
   1   1  14       67.87       68.84     13.66 o 
   2   1  14       17.11       48.00     13.06 o 
   3   1  14      282.88      338.39     19.68 o 
   4   1  14      178.17      233.20     20.35 o 
   5   1  14       47.25       45.35     15.85 o 
   6   1  14       90.02      112.37     17.70 o 
   7   1  14      134.07      159.56     22.48 o 
   8   1  14        5.55       18.58     16.81 o 
   9   1  14       84.05       83.96     19.49 o 
  10   1  14       60.42       86.65     20.29 o 
  11   1  14       44.75       14.50     20.73 o 
  12   1  14       22.63       -3.65     17.04 o 
  13   1  14        8.05      -10.58     17.31 o 
  14   1  14       71.18       61.97     20.43 o 
  15   1  14      135.81      136.62     22.38 o 
  16   1  14       87.95      107.29     22.07 o 
  17   1  14      225.02      298.89     28.57 o 
  18   1  14        9.47       41.50     20.41 o 
  19   1  14        3.76       -5.96     18.74 o 
  20   1  14       50.74       22.50     22.91 o 
  21   1  14       17.74       44.45     24.02 o 
  22   1  14        0.40        4.18     22.38 o 
   0   2  14        0.55        8.99     18.43 o 
   1   2  14      117.01       91.97     15.03 o 
   2   2  14       15.76      -18.22     12.15 o 
   3   2  14       34.71       23.01     13.36 o 
   4   2  14       21.11        2.42     12.79 o 
   5   2  14       19.01       12.54     15.19 o 
   6   2  14      113.78      147.72     19.35 o 
   7   2  14       21.51       53.39     16.79 o 
   8   2  14      258.43      273.16     22.06 o 
   9   2  14      304.20      352.97     23.95 o 
  10   2  14       69.77       86.92     18.11 o 
  11   2  14        3.76        5.70     15.85 o 
  12   2  14      187.70      165.24     19.86 o 
  13   2  14       29.60       48.84     19.08 o 
  14   2  14      196.69      167.92     23.04 o 
  15   2  14       34.52       31.09     19.90 o 
  16   2  14       99.20      113.47     22.32 o 
  17   2  14       17.50       28.97     17.47 o 
  18   2  14       26.38       -0.73     16.62 o 
  19   2  14       14.18        8.65     17.28 o 
  20   2  14        4.12      -17.42     16.31 o 
  21   2  14        1.21        4.55     17.36 o 
   1   3  14        9.89       -0.17     13.22 o 
   2   3  14       36.89       16.55     13.76 o 
   3   3  14        2.62      -19.14     12.76 o 
   4   3  14        6.91       -8.43     13.18 o 
   5   3  14       19.46       34.21     15.83 o 
   6   3  14        0.00       -9.98     16.11 o 
   7   3  14        2.66      -24.20     16.13 o 
   8   3  14      103.27       73.60     19.45 o 
   9   3  14       47.22       32.76     19.33 o 
  10   3  14        6.67       -0.07     17.23 o 
  11   3  14       10.77        6.78     18.75 o 
  12   3  14        0.49       -9.60     17.63 o 
  13   3  14       10.69       12.65     16.46 o 
  14   3  14        2.51      -11.37     16.51 o 
  15   3  14        4.65        2.22     16.43 o 
  16   3  14        8.14       -0.29     16.91 o 
  17   3  14        3.73       12.92     17.76 o 
  18   3  14       16.25       36.05     19.08 o 
  19   3  14        0.52        1.53     17.60 o 
   0   4  14      106.21      103.29     30.16 o 
   1   4  14       13.47        6.86     17.50 o 
   2   4  14       60.49       53.72     20.09 o 
   3   4  14       55.75       19.83     15.81 o 
   4   4  14       14.04       -6.20     16.12 o 
   5   4  14        4.59      -21.99     14.66 o 
   6   4  14        1.01      -15.12     20.10 o 
   7   4  14        0.51        4.52     19.02 o 
   8   4  14        0.03      -15.77     16.92 o 
   9   4  14        0.00      -19.36     18.79 o 
  10   4  14        1.16       -7.43     16.10 o 
  11   4  14       11.35       12.44     17.61 o 
  12   4  14        2.36        4.68     17.38 o 
  13   4  14       10.75       24.92     18.96 o 
  14   4  14       31.57       33.62     18.76 o 
  15   4  14       28.71       32.39     19.21 o 
  16   4  14        7.14       13.26     19.42 o 
   1   5  14       64.79       18.50     20.79 o 
   2   5  14       23.50      -25.64     19.39 o 
   3   5  14       34.93       -3.66     20.63 o 
   4   5  14        5.03      -28.95     19.30 o 
   5   5  14       95.41       46.72     21.71 o 
   6   5  14       11.14       -8.86     24.00 o 
   7   5  14       29.21       -3.90     25.27 o 
   8   5  14       17.67       -5.61     25.66 o 
   9   5  14       18.30      -18.95     19.87 o 
  10   5  14        0.38      -24.18     24.27 o 
  11   5  14       24.07        2.74     22.74 o 
   1   1  15       12.58      -18.33     12.22 o 
   2   1  15        2.75      -10.88     12.26 o 
   3   1  15        0.62       -4.45     14.95 o 
   4   1  15        0.02       -9.09     14.17 o 
   5   1  15       16.86       -3.17     15.01 o 
   6   1  15      100.14      137.91     18.97 o 
   7   1  15      140.10      140.06     19.53 o 
   8   1  15      168.14      154.26     20.14 o 
   9   1  15       10.45        8.66     15.66 o 
  10   1  15        0.99       -2.25     18.30 o 
  11   1  15        5.32       -7.70     18.30 o 
  12   1  15        0.64       -7.38     18.30 o 
  13   1  15       24.39        8.83     19.95 o 
  14   1  15       23.33       16.65     20.42 o 
  15   1  15        2.05       11.55     19.86 o 
  16   1  15       34.29       37.58     20.82 o 
  17   1  15        1.08       -3.76     19.43 o 
  18   1  15        7.81        1.18     20.27 o 
  19   1  15       10.50       19.09     23.13 o 
  20   1  15       41.90       11.89     24.46 o 
   0   2  15        5.23       -8.84     18.19 o 
   1   2  15       60.64       51.97     15.21 o 
   2   2  15        1.73      -18.38     12.67 o 
   3   2  15       22.14       13.35     15.44 o 
   4   2  15        0.64      -16.21     14.31 o 
   5   2  15        0.66      -19.32     14.43 o 
   6   2  15        3.95      -14.69     14.79 o 
   7   2  15        7.40       -0.78     15.85 o 
   8   2  15       72.93       72.10     18.12 o 
   9   2  15       53.85       53.08     18.44 o 
  10   2  15       12.96       48.06     17.75 o 
  11   2  15      283.15      291.76     24.85 o 
  12   2  15       11.87       61.49     20.35 o 
  13   2  15      345.13      411.12     33.17 o 
  14   2  15        2.01       19.50     19.53 o 
  15   2  15       93.78       70.43     21.61 o 
  16   2  15        3.70      -13.48     18.88 o 
  17   2  15        0.51       -9.32     19.22 o 
  18   2  15        0.01      -13.11     19.53 o 
   1   3  15        0.18      -20.29     13.53 o 
   2   3  15       50.53       17.39     14.78 o 
   3   3  15        5.11       -9.51     13.64 o 
   4   3  15       31.68       45.64     17.86 o 
   5   3  15       38.95       78.56     20.36 o 
   6   3  15      306.96      326.76     27.38 o 
   7   3  15       31.48       75.25     21.07 o 
   8   3  15      124.86      163.44     24.38 o 
   9   3  15        5.14        8.76     19.35 o 
  10   3  15       49.29       46.82     22.19 o 
  11   3  15        4.43      -22.62     19.57 o 
  12   3  15        4.36      -19.47     17.78 o 
  13   3  15       25.94       18.04     28.27 o 
  14   3  15      134.90      172.61     26.61 o 
  15   3  15       21.47       61.31     21.85 o 
  16   3  15      144.65      161.60     27.50 o 
   0   4  15       53.36       37.49     32.74 o 
   1   4  15       40.51       20.02     19.73 o 
   2   4  15       16.93        5.20     19.80 o 
   3   4  15       24.21        6.18     19.62 o 
   4   4  15       25.20      -27.70     18.47 o 
   5   4  15        0.52      -27.97     18.64 o 
   6   4  15       39.25       32.17     21.29 o 
   7   4  15        9.83       -8.11     19.49 o 
   8   4  15       53.30       28.74     21.75 o 
   9   4  15      133.19      155.43     25.12 o 
  10   4  15       26.64       83.78     23.42 o 
  11   4  15      285.62      355.35     30.93 o 
  12   4  15        0.20       62.92     23.17 o 
   1   5  15      114.69       74.15     24.12 o 
   2   5  15        0.20      -26.27     21.12 o 
   3   5  15       31.17        8.17     22.66 o 
   4   5  15       70.75       12.50     26.49 o 
   5   5  15      112.85       84.49     29.22 o 
   0   0  16       16.69       10.70     38.44 o 
   1   0  16       11.65      -18.15     26.38 o 
   2   0  16       87.32       93.08     32.11 o 
   3   0  16       53.22       33.51     28.13 o 
   4   0  16        0.07      -35.50     25.57 o 
   5   0  16        4.10      -19.04     28.10 o 
   6   0  16       21.23       12.85     29.06 o 
   7   0  16      113.84      133.59     33.70 o 
   8   0  16      442.40      367.00     42.39 o 
   9   0  16      149.89      259.41     39.13 o 
  10   0  16      290.85      413.36     44.85 o 
  11   0  16      163.60      183.37     37.14 o 
  12   0  16      111.63       67.54     32.81 o 
  13   0  16       47.36       25.87     30.42 o 
  14   0  16       18.07       10.30     34.22 o 
  15   0  16       31.59       33.05     29.04 o 
  16   0  16      139.71      112.93     37.46 o 
  17   0  16       13.88       12.58     40.41 o 
   1   1  16       99.78       36.82     18.27 o 
   2   1  16       27.23       35.37     16.62 o 
   3   1  16      147.92      171.91     21.17 o 
   4   1  16       20.37       32.70     25.90 o 
   5   1  16      273.97      303.97     24.81 o 
   6   1  16        0.76       18.81     17.35 o 
   7   1  16       23.24       35.44     17.29 o 
   8   1  16      105.86       78.50     19.47 o 
   9   1  16       26.03       38.63     17.84 o 
  10   1  16       35.08       41.04     18.31 o 
  11   1  16        1.83        4.77     17.07 o 
  12   1  16        0.00        4.49     16.64 o 
  13   1  16       29.35       14.52     18.14 o 
  14   1  16        0.42        9.82     17.89 o 
  15   1  16      130.26      144.91     22.04 o 
  16   1  16      147.15      146.55     22.23 o 
  17   1  16       12.62       17.55     18.76 o 
   0   2  16       80.73       70.58     23.80 o 
   1   2  16        6.16        7.85     17.16 o 
   2   2  16       45.30        1.00     16.70 o 
   3   2  16       27.86       -1.77     16.81 o 
   4   2  16        0.06      -17.03     15.56 o 
   5   2  16       10.07      -14.65     15.80 o 
   6   2  16        0.08       -7.57     17.09 o 
   7   2  16        5.14       -4.52     17.26 o 
   8   2  16      146.33      157.69     22.21 o 
   9   2  16        5.48       47.41     19.33 o 
  10   2  16       57.73       73.07     19.66 o 
  11   2  16       22.29       29.16     20.60 o 
  12   2  16       14.23       22.09     21.04 o 
  13   2  16      113.72      115.02     23.97 o 
  14   2  16       27.38       76.54     22.80 o 
  15   2  16       87.26       97.83     23.89 o 
   1   3  16        5.86       -5.79     15.11 o 
   2   3  16        0.26       -2.99     16.96 o 
   3   3  16        0.14      -24.48     16.32 o 
   4   3  16        1.28      -19.76     19.28 o 
   5   3  16        0.24       -2.26     19.63 o 
   6   3  16       20.82       20.75     19.95 o 
   7   3  16       14.84        1.34     20.26 o 
   8   3  16       37.97       35.81     20.64 o 
   9   3  16        3.57      -12.14     20.16 o 
  10   3  16        6.39      -23.99     19.28 o 
  11   3  16        4.50      -13.79     20.75 o 
  12   3  16        3.29      -14.02     21.01 o 
   0   4  16      114.56       72.89     33.63 o 
   1   4  16        6.39       13.41     20.95 o 
   2   4  16       53.38       45.91     27.15 o 
   3   4  16        1.65      -35.11     23.41 o 
   4   4  16        3.82      -35.38     23.59 o 
   5   4  16       18.46      -19.77     23.81 o 
   6   4  16        8.40      -12.25     20.73 o 
   7   4  16       16.71       -1.58     23.78 o 
   1   1  17        5.67      -21.50     20.49 o 
   2   1  17        3.42      -21.30     16.79 o 
   3   1  17       25.94       -0.50     17.86 o 
   4   1  17       20.49       15.20     17.87 o 
   5   1  17      113.64      122.07     21.42 o 
   6   1  17        2.18       25.56     18.91 o 
   7   1  17      177.41      200.90     23.88 o 
   8   1  17       41.84       68.32     20.17 o 
   9   1  17        9.15       34.67     19.60 o 
  10   1  17       21.69        0.23     18.69 o 
  11   1  17       10.64       -9.72     18.75 o 
  12   1  17        8.08      -13.53     19.19 o 
   0   2  17       95.11      110.65     35.23 o 
   1   2  17       29.80       27.33     18.86 o 
   2   2  17       98.30       70.64     20.43 o 
   3   2  17        0.08      -25.63     17.09 o 
   4   2  17        0.43      -17.62     17.08 o 
   5   2  17        5.02      -11.37     18.00 o 
   6   2  17       46.38       30.11     19.51 o 
   7   2  17        6.01       15.41     18.62 o 
   8   2  17       15.67       17.17     18.95 o 
   9   2  17       23.96       30.44     19.49 o 
  10   2  17      174.83      209.29     27.79 o 
   1   3  17        2.31      -26.66     17.77 o 
   2   3  17        0.09      -25.10     20.35 o 
   3   3  17       47.80       -2.17     21.91 o 
   4   3  17       22.25        1.75     21.58 o 
   5   3  17       80.34       70.36     23.67 o 
   6   3  17       18.38       -7.42     20.97 o 
   0   0  18       67.19       63.79     48.44 o 
   1   0  18       91.33       45.29     34.00 o 
   2   0  18       34.77       23.23     31.48 o 
   3   0  18      113.74      139.39     40.07 o 
   4   0  18       65.94       82.09     36.44 o 
   5   0  18        2.24      -14.26     31.11 o 
   6   0  18        0.00      -23.78     31.49 o 
   7   0  18      118.04      137.52     41.75 o 
   1   1  18        0.03       -7.31     22.02 o 
   2   1  18       90.37       71.45     25.39 o 
   3   1  18        7.67      -14.07     21.54 o 
   4   1  18      145.77      115.98     22.77 o 
   5   1  18        1.66       31.57     20.49 o 
                                                 
